# Supplementary material for: Regulation of Decay Accelerating Factor Primes Human Germinal Center B Cells for Phagocytosis
Source: Front Immunol. 2021 Jan 5;11:599647. doi: 10.3389/fimmu.2020.599647 (PMC7813799; doi:10.3389/fimmu.2020.599647)
Supplement: Supplementary file 4 [file Table_3.csv]

SYMBOL	logFC	AveExpr	adj.P.Val
flargly	-2.7932384211989	7.82163225894884	0.0661204226697634
skusky	-2.34410755389147	7.69981651631331	0.0661204226697634
BACH2	-2.32681744361182	8.64779992781086	0.0661204226697634
RP3-453I5.2	-2.29542556821524	9.77929817271317	0.0661204226697634
VSIG1	2.2332936322827	8.17253958188561	0.0661204226697634
smoysee	2.33425972092232	5.60353653993326	0.0661204226697634
RP11-265D20.1	-2.13256608942602	6.46137034920569	0.0661204226697634
glergerbo	-2.67067114542827	6.21890500008798	0.0661204226697634
klarverby	-2.13578631114975	6.02127397435256	0.0661204226697634
CASP10	2.28713151272111	7.1280031396855	0.0661204226697634
RP11-140H17.2	-2.17613700160821	7.86286706724238	0.0661204226697634
gleenerbu	-2.26090060677461	7.21379715709052	0.0661204226697634
blaployby	-2.02221171013158	8.70329399306667	0.0661204226697634
kleenawbu	-2.07685733442103	9.27080628289539	0.0661204226697634
sleysto	-2.10441783200899	8.8683632615582	0.0749448690241973
woynawbu	-2.1776747682602	7.73991014456474	0.0749448690241973
sterfyby	-2.33787540040341	10.192816983784	0.0749448690241973
IGHV3-73	3.1549698743049	9.13166580575689	0.0749448690241973
smernerbu	-1.97198033538751	9.48901464655736	0.0749448690241973
wyflubu	-1.86224562211333	7.47728130387538	0.0749448690241973
kumire	-1.88702937534727	6.77078706191543	0.0749448690241973
ferglorbu	-1.84469572723073	6.81106827948316	0.0749448690241973
AFF2-IT1	-1.8889298293817	7.8323939713419	0.0749448690241973
veerabo	-1.86759054325682	7.64280089445328	0.0749448690241973
slobly	-1.91779935353179	8.07720076602074	0.0749448690241973
MIR1284	-1.91467597836531	5.95788965330489	0.0749448690241973
BACH2	-2.0952871787962	9.26698184267864	0.0749448690241973
steela	-2.51846964762061	8.58302230625486	0.0749448690241973
kluslor	-1.7789005314823	6.5795060604699	0.075103449503235
CTD-3023L14.3	-1.87525115534034	6.39256841448623	0.075103449503235
RNU6-1327P	-1.94768582305247	8.78779860750755	0.075103449503235
FOXO1	-1.8779493194401	7.6615701578418	0.075103449503235
choysneyby	-2.61237699784023	9.2587572536735	0.075103449503235
MME	-1.76310265205403	8.48710776263736	0.075103449503235
flubybo	-2.16590294285265	9.87072983269364	0.075103449503235
yamura	-2.04875222690386	7.54141729073931	0.075103449503235
sharkaw	-1.73716949967549	7.34084502971487	0.075103449503235
spunarbu	-1.79537670036558	9.99052709677408	0.075103449503235
varpee	-1.71823828179991	7.9464131805046	0.075103449503235
stawsto	-1.75306766903847	6.30562781778463	0.075103449503235
RP11-449G16.1	-1.84738872475738	6.35054769751367	0.075103449503235
stusterby	-1.83880222198781	7.85122711979373	0.075103449503235
chuskerbu	-2.21978802607627	9.64850941471988	0.075103449503235
sormerbu	-1.6846628071985	6.68408845118059	0.075103449503235
pawchu	-1.87109752872509	6.88063042152914	0.075103449503235
AC012370.2	-1.67279712919783	6.83028986496686	0.075103449503235
NANOGP5	-1.68571539946453	6.79987411771747	0.075103449503235
styskarby	-1.67844358788512	10.1238507218281	0.075103449503235
nesiyu	-1.65284306697139	5.91236764839311	0.075103449503235
glorsto	-1.87929376554466	9.04617359398042	0.0765315915063785
bleelee	1.6344355089991	7.23837985129057	0.0765315915063785
varger	-1.71884795510899	5.37361258960577	0.0765315915063785
SLX4IP	-1.66831101534882	9.11801161373503	0.0765315915063785
soyja	-1.74493945410907	5.79198234698679	0.0765315915063785
shorployby	-1.73424870168942	8.33883970768404	0.0765315915063785
wupa	-1.64675929858918	7.98551499409899	0.0765315915063785
storneebu	-1.88852118441278	7.91381090425031	0.0765315915063785
dylor	-1.71132946494997	7.03029419219583	0.0826047061768751
norglor	-1.8687570248514	6.11802026007874	0.0826047061768751
dorneebu	-1.58930325405089	8.30890095193079	0.0826047061768751
lochaw	-1.61328665720864	9.5964236529007	0.0826047061768751
CAP2P1	-1.57924557904989	9.42334828823345	0.0826047061768751
blojybu	-1.57237576482827	10.3703546899455	0.0826047061768751
skeesto	-1.88012283187135	6.30527237919959	0.0826047061768751
speefarbu	-1.55070449251646	9.02772858180428	0.0826047061768751
IGHA2	2.10405429472256	12.4829141776087	0.0826047061768751
worplybu	-1.64738367046294	6.50606195317354	0.0826047061768751
chonerbu	-2.33644591725285	8.52849326760343	0.0826047061768751
geeplyby	-1.79760235148185	7.50107179885133	0.0826047061768751
neyswu	-2.07469062460636	7.64977318540572	0.0826047061768751
plarubo	-1.93354575801707	6.13850127077448	0.0826047061768751
feevawby	-2.35195862987328	6.73816568076489	0.0826047061768751
gortee	-1.61614181576057	8.37841041446265	0.0826047061768751
ZBP1	1.54230387429002	7.54312149341849	0.083057251855875
lygleeby	-1.6373028017102	9.3896800302944	0.083057251855875
dorku	-1.54975544294064	6.65242550485551	0.0839422029681054
7SK	-1.60291943609017	7.13833410651478	0.0839422029681054
keysko	-1.56574789086742	9.14866981216615	0.086808590245247
wawslerbu	-2.27711472549042	6.71301223750953	0.0868863063854259
snerla	-1.8445397109874	7.78889444154768	0.0868863063854259
MAML3	-1.49610697871392	6.67446514070753	0.0880672563844588
leyzorbu	-1.49516439006985	6.66038055796054	0.0883150412081537
sneela	-1.74874048635861	6.96305094781374	0.0895020447466908
MIR3689A	-1.50203229501712	10.3898464035798	0.0895020447466908
EXT1	-1.56294691307716	8.37731550160586	0.0895020447466908
chuwee	-1.51818945408313	8.94618265216944	0.0895020447466908
RP11-5N19.3	-1.48433890676067	7.86966957874087	0.0897519480956907
chobybo	-1.50026152037534	8.75765622923566	0.0907355589725293
worfloybu	-1.51973867000883	8.65726184059168	0.0907355589725293
noychorby	-1.56579108587647	6.52348566436525	0.0907355589725293
RNU6-1003P	-2.10645118818415	7.39238302353966	0.0907355589725293
RP1-102G20.2	-1.46787076313609	9.35660975526918	0.0907355589725293
RP11-44H4.1	-1.64462787283514	5.88890802775846	0.0907355589725293
YBX1P8	-1.47097244437213	7.39900022138271	0.0907355589725293
blarfloby	-1.53211750173555	9.88851287076647	0.0907355589725293
watuyo	-1.61635392530415	8.6207567532658	0.0907355589725293
tokeme	-1.87994229986456	7.73336202460297	0.0907467654317441
hahure	-1.83084770431165	7.83718147601861	0.0907467654317441
shysobo	-1.52443788167946	8.96873280987364	0.0930779121678684
mymu	-1.52290598274727	8.02035949556676	0.093163914652896
kawrar	-1.44099786388398	7.75107702334769	0.0932877495186933
RN7SL698P	-1.49220516342679	7.47271386360561	0.0974211076388308
snoyla	-1.83027101977043	8.49672328378467	0.0979238355111502
SSPN	1.60862213600301	7.37414139264067	0.0988079490305717
CADPS	-1.70425106906503	7.22553875027952	0.0997281951009213
flarnubo	-1.80342141752497	6.82779299061811	0.0997281951009213
klytyby	-1.46804879524344	5.66626606656155	0.0997281951009213
AFF3	-2.51664606551674	8.29993416631542	0.100565315688679
MIR4524A	-1.61706356039287	7.06214093276956	0.100565315688679
skaskoyby	-1.39888303182641	7.39906269164183	0.100565315688679
maspaby	-1.39353077470584	10.2396981957273	0.101763699783706
S100Z	-1.49132518357863	8.27638936705457	0.101937040640312
zoygarby	-1.41343741570165	10.1330275279114	0.103114178960772
gleyshey	-1.72946878925198	7.03009693678584	0.105349977004847
duspar	-1.40493517886204	10.2994094236481	0.105349977004847
pajeebu	-1.69422204290005	9.34406449410849	0.105349977004847
RNU4-56P	-2.39382447817214	5.81759412048525	0.105349977004847
RP11-588H23.3	-1.4203105533519	10.2274719218279	0.105349977004847
klawbley	-1.38342882231664	11.2610578341639	0.106055632627113
ANKRD42	1.3660951204761	8.07184089315953	0.106873952277379
SPIRE2	-1.55730448211305	6.91614469437539	0.106873952277379
plasto	-1.36049288054983	9.44043770560563	0.109002490217745
kesimi	-1.38794581968931	8.58229454063636	0.110588340204645
skozoy	-1.46107777012237	8.78938704502399	0.110740386129003
flajybu	-1.38391004184926	10.1164060630508	0.110740386129003
plorfy	-1.4315390155487	9.86870008837498	0.110740386129003
glarwee	-1.34832286253557	9.04898539739498	0.110823788719351
veysorbo	-1.6402892322332	10.4385960758851	0.110823788719351
RN7SKP289	-1.34323672019725	7.76896428647273	0.111214151705649
heroro	-1.42697607403723	8.98176246052168	0.111704614373475
spyzerbu	-1.34346216480246	6.9958782200414	0.111869433289744
hunimo	1.38940740157757	7.78018021875805	0.111869433289744
RAPGEF5	-1.55962354589632	10.4399110269758	0.111869433289744
nameri	-1.3411053156789	9.41070104522976	0.111869433289744
zarstobu	-1.33554349770419	6.70937408022083	0.111869433289744
gervy	-1.33516734118419	7.35152666819093	0.111869433289744
lofoybu	-1.49541883475023	6.28220628041961	0.114454935195214
shoyflo	-1.41736704142854	7.60554741091262	0.115353164940137
wakere	-1.36470952026955	7.13702047321032	0.116503843908225
LOC100130010	-1.32054998596331	7.02277253831723	0.116503843908225
AL603650.2	-1.31698293594081	10.5309873457817	0.119653212257992
loyweyby	-1.34921304110777	6.01853349369609	0.119653212257992
sparfla	-1.49939472194574	6.40138609411526	0.119678146684404
veywar	-1.44270083458618	6.47617819630782	0.119678146684404
MIR4295	-1.4856965175882	6.36788435427451	0.120083766100285
feewybu	-1.43163872175809	7.92304837212887	0.120083766100285
RP11-436H11.5	-1.97872535485946	7.29018158964189	0.120083766100285
MTND5P26	-1.44023433593362	5.43560292228972	0.120083766100285
MYO3B	-1.61103692839864	6.89245010217763	0.120300763227644
seezo	-1.49547694736888	8.22370020429992	0.120300763227644
fleejybu	-1.31030090094523	9.3699311127969	0.122125137563845
sharglee	-1.29149997886769	9.47235231957017	0.122125137563845
UNC93B2	1.3378621056672	10.3490289125799	0.122125137563845
mawspaby	-1.30486088099512	9.79227204332708	0.122125137563845
MIR3689B	-1.36087396562323	10.2863500367172	0.122125137563845
kaklar	-1.57497685208623	7.61893941357944	0.122230208161221
CCDC144CP	-1.34116903286118	10.8488301834074	0.122614246517162
keeplaby	-1.30947108733894	5.21535604704715	0.122614246517162
TRAJ22	-1.53438365664907	7.59037341485927	0.124159068702325
MAPK10	-1.40387749878977	8.29264701861198	0.124159068702325
blumor	-1.34827282989705	7.07424182898029	0.124821893151118
spagar	-1.40950693491759	8.30547766556777	0.124821893151118
juflu	-1.2980412921714	6.1728581110793	0.125289097854377
RP11-182M20.2	-1.81396971259731	6.37267995552037	0.127170793544719
joytorbu	-1.29258912249983	5.48436250249803	0.127170793544719
RP11-278J6.5	-1.39093992839254	5.63242493661963	0.128850164653641
MIR3689F	-1.43357505300865	9.44454499540395	0.128850164653641
tawgeeby	-1.54607743232764	6.38422379662245	0.128850164653641
RP4-680D5.8	1.33538875291582	6.02610032130761	0.128883672963226
nesima	-1.25592465999663	10.8485543986868	0.131719060940752
SLCO4C1	1.31284494408736	5.55097037678538	0.131719060940752
woysa	-1.25584482937593	9.34641789163305	0.131948776163537
blykoy	-1.37642006950731	6.67918354494895	0.131948776163537
sneyglarbu	-1.30012413175091	8.62985157396496	0.131948776163537
RP11-384B12.3	-1.29288685761819	6.90307051527459	0.131948776163537
SELL	1.56956370311182	11.2348484186316	0.132059058069148
vodu	-1.30278647056239	7.79003993420191	0.132059058069148
DLEU2	-1.30267796088754	5.25198231499895	0.132059058069148
forsnobu	-1.26195501628156	5.14644712635758	0.132059058069148
cherkaw	-1.31540384397906	5.49650063007803	0.132501477183174
serloybu	-1.24338009233731	6.79971828772854	0.132531106860064
meno	-1.27017848436527	8.81600538314566	0.132531106860064
USP12	-1.5068350379317	7.96224731696396	0.134234872555823
bawgabo	-1.23866641526386	5.33722592484283	0.134587511706486
bonawbu	-1.40675259202621	7.85997234128896	0.134743838168711
PCCA	1.32258397820533	8.27989756646558	0.135390649231895
larshy	1.24220780033145	8.23892641032197	0.135908711112429
sneykleebu	-1.23363966296723	7.9955333778874	0.135908711112429
lorleebo	-1.27954203290859	8.47135987993061	0.135908711112429
IGKV1-17	1.42700028098012	8.6153616091434	0.135908711112429
FOXP1	-1.31674640652781	7.25784937884314	0.137630506294539
nasmy	-1.44309951049749	8.42351016528601	0.138292831694663
slarzeeby	-1.32376444261076	4.72694521693278	0.138292831694663
posnyby	1.22521864180961	7.46576715162873	0.138411044526454
pakly	-1.22233487786269	8.53534394388919	0.138411044526454
jugybo	-1.22672186353126	6.02807713421647	0.138411044526454
AC010746.3	-1.2325205683499	6.07855356097053	0.139438728715954
choylobu	-1.44049608847042	6.38550700989412	0.139438728715954
peykar	-1.31363896520004	8.19113600726804	0.139438728715954
wydee	-1.79129211022168	6.93376231109839	0.139693289278601
mablee	1.25285744829044	9.22959482840773	0.139956692248168
RP11-59H7.4	-1.44736401089885	7.03880522127849	0.141236138915036
AL603650.1	-1.20797850916127	9.16293228489617	0.143035491070196
OR2T35	-1.4177244841623	9.32281898951618	0.143035491070196
FAM106CP	-1.33261747380106	7.620102610616	0.143035491070196
florblee	-1.20904148765581	9.04826084486333	0.143035491070196
OR7E83P	1.29132905291916	8.99915674582	0.143488011590822
FCMR	1.4204491970681	12.01830100951	0.143488011590822
RP11-177G23.2	-1.22971631058283	6.07817556852764	0.143922812067178
IQSEC1	1.20089353049095	7.12362982276637	0.144013227066637
bygar	-1.44505384960694	8.26267238481604	0.145651398577014
florgar	-1.44505384960694	8.26267238481604	0.145651398577014
skarfa	-1.4841619395757	10.6824394894254	0.145651398577014
AL592183.4	-1.1948996923786	10.604933574469	0.145753647924052
teyrarbu	-1.33334769107788	8.15733902894748	0.147914607960382
RP11-222K16.1	1.21060699551276	6.87214700587951	0.147921637204272
flafloby	-1.19735371334548	11.1379483230533	0.148978391269979
kawcheyby	-1.18340819530161	5.73813454824967	0.152083895478183
ITGA3	1.28439985563192	7.55542405866766	0.154927126960732
sharflo	-1.26799280247053	5.91398304440098	0.155862433096303
RP11-553L6.2	-1.18473735097268	7.27879497240061	0.155862433096303
blozu	-1.17809973072937	10.689943062453	0.155862433096303
CUX1	-1.40504205250936	9.95616955009437	0.15587610140649
jawserbo	-1.17717167072026	9.52762792445665	0.15587610140649
sparchaby	-1.63499829295181	6.97260326367384	0.15587610140649
basmorbu	-1.17467463319998	8.29550540434882	0.15587610140649
MIR3689A	-1.17258589924023	10.601924376767	0.15587610140649
IGHV3OR16-12	1.60337876607466	7.59527417454758	0.155964989586254
pazey	-1.18893025896363	8.58267195649836	0.155964989586254
glujee	-1.21407346064232	5.96442600637962	0.155964989586254
beykleebu	-1.17017153536698	6.6423049448672	0.156110336326888
IGKV3D-7	1.62087482815278	8.4367779640235	0.156257466954939
Y_RNA	-1.30321268766381	5.2651449161121	0.156257466954939
slusabu	1.75313408173841	10.0246289518769	0.156257466954939
klarglaby	-1.29190362311144	10.6195064944472	0.156257466954939
chorgey	-1.91116481875182	5.59189439528081	0.156257466954939
blacho	-1.20485538754401	9.66646392209807	0.156410650963559
LOC102724467	-1.30036064623384	8.19066607218698	0.156410650963559
ZNF732	-1.336910516171	7.98736729276101	0.156410650963559
XKRX	-1.28193071658887	8.58622836209882	0.156410650963559
stoskoby	-1.94754551092226	5.83402010775962	0.156410650963559
byfloybu	-1.17288253617649	8.06067133182603	0.156410650963559
SNORA25	-1.41212151595293	7.27142239678347	0.15641840519133
MYO1E	-1.1872494684218	10.4712338919871	0.15641840519133
Y_RNA	1.1593542671383	9.30441130044628	0.15641840519133
steynarbu	-1.57547214584717	6.65378288064193	0.15641840519133
MYO1E	-1.26150953610514	10.9071928801571	0.15641840519133
kawswoybu	-1.1637555676693	9.19570690659744	0.15641840519133
taswu	-1.20064222993112	9.16142753518202	0.15641840519133
DNAJC11	-1.18409830841599	6.09802693005647	0.15641840519133
swerga	1.23110145928733	6.4550688190324	0.15641840519133
RP11-460I13.6	-1.26547556241538	8.97985245250493	0.156688220944105
RP11-602N24.3	1.1823356488057	7.40803027677048	0.156688220944105
CTD-2314B22.2	-1.1844151125043	7.42621658918488	0.156688220944105
wahira	-1.14965227123501	7.54188939183637	0.156688220944105
kyveyby	-1.20209976454312	6.9200108734739	0.156688220944105
weebar	-1.22565754910749	10.3003282904526	0.157450026066385
sokorby	-1.15199281852233	9.65398814994483	0.157836579834205
speejeybo	-1.18514605924059	8.76377098043386	0.157950691549487
LOC101060091	-1.15514042312268	6.18978203469789	0.157974385501494
steymoybo	-1.32892698228067	6.07044031802676	0.157974385501494
RP11-803P9.1	-1.22190442217052	6.77825899303343	0.158652895711619
feyfa	-2.05574909378026	8.968455255877	0.158844172019151
TSHZ2	1.18564420029897	7.82097767309662	0.159485368250682
bablaby	-1.47839656459823	8.46208446518019	0.159485368250682
SEC23A	1.37817175782549	7.36500676914239	0.16035598416414
sneechee	-1.51979505398754	7.43875459364852	0.16035598416414
BACH2	-1.14714440216473	8.76170269677303	0.16035598416414
smusnawby	-1.21253615546099	9.70952491367986	0.16035598416414
sterswarbu	-1.19713612703399	9.53975303168398	0.16035598416414
korawbu	-1.13320697660335	5.69673819703816	0.161574830357136
borobu	-1.17038690742839	8.87435352224861	0.1625130267652
RP11-296I10.5	-1.13641995566822	10.7780230610356	0.1625130267652
skarflubu	-1.20685277742761	6.51975775605844	0.1625130267652
blyjybu	-1.13407197856112	7.62520797795912	0.162964293955993
koyflee	-1.15220479598199	6.38051242140545	0.163909594999103
fleeswarby	-1.12630003302352	7.20052906805873	0.164039689518593
bluklor	1.30565329117988	7.73403928189042	0.164039689518593
RP11-43D2.2	-1.31754893178083	6.22876188839863	0.164039689518593
skafo	-1.48831543807881	8.28795949592602	0.164039689518593
seevy	-1.48831543807881	8.28795949592602	0.164039689518593
smygar	-1.48831543807881	8.28795949592602	0.164039689518593
charloby	-1.15633056921944	8.65264275696451	0.164039689518593
PTPLB	-1.29611368530862	7.64558883170692	0.165500987441273
GARNL3	-1.16190807466553	8.35779494522054	0.165500987441273
speesterby	-1.46066731321615	7.84209601261522	0.165857634156267
juvarbo	-1.40670372609156	4.97646615998	0.165857634156267
goywaby	-1.12884877002365	8.21881349819287	0.165880182622251
AC006557.1	-1.2613026043089	9.38549871895603	0.165880182622251
LOC100129844	-1.46175638907295	8.62207332342568	0.165903055467805
AL603650.4	-1.17715884835671	10.6843136151283	0.165903055467805
UBE2J2	-1.16044039510654	9.25351961184991	0.167610859666725
beebobu	-1.28430966768272	5.80108428973566	0.167610859666725
mosiri	-1.33872451127295	8.08419826516744	0.168132947111462
MIR3689C	-1.21607044982323	9.96182560115609	0.168132947111462
kloyfy	-1.53723047163616	7.298136834491	0.168132947111462
kahiyo	-1.15086348326716	10.9445117206004	0.168132947111462
AF131215.4	-1.25282183427561	7.41003707523922	0.168162120097362
ABCA6	-1.17470135672615	6.33324505750453	0.168162120097362
RP11-589C21.6	1.11997637344543	6.57073185093805	0.168630201934413
GBP4	1.11897938842646	8.2792484948308	0.168630201934413
SLC25A27	-2.35902608706695	8.39054634079758	0.168657465966296
hohoma	-1.11307893455977	5.50847894155444	0.168657465966296
zovybu	-1.91636866893232	7.59861321666111	0.168657465966296
dysy	-1.10397612263619	8.91425736794474	0.168693179526968
CCR6	1.24996530446532	10.3133502858882	0.170104325336199
blyklaw	-1.10849750018052	5.50804536186911	0.170373338390359
zoybarby	-1.28943139845338	8.06232863661627	0.17062185264081
parslo	-1.12340281084354	8.48088267133455	0.17062185264081
neyswu	-1.691934171169	7.72445328345493	0.17062185264081
blugorby	-1.26428876625833	6.04209323118072	0.17062185264081
derfleyby	-1.21862719786303	7.39834410783145	0.17062185264081
smuskar	-1.11785409287769	9.01859170876114	0.17062185264081
MYBL1	-1.2647553479242	10.6714398338446	0.17062185264081
bP-21201H5.2	-1.11064741523803	6.12593377551333	0.17062185264081
varmoby	-1.14852323553595	9.01201722193595	0.17062185264081
miso	-1.35368818351781	6.63999294714179	0.17062185264081
blorjee	-1.10620859582048	7.77509097972662	0.171208349865273
RP11-196B3.1	-1.09373599288111	8.23816581680688	0.171208349865273
snydaw	-1.15924702979548	6.54733530043862	0.171208349865273
tosnobu	-1.09811064574052	6.98760100328487	0.171211855069036
NLRP11	-1.09556681159406	7.45717295318451	0.171211855069036
LOC101927412	1.30834816652027	8.84162287193778	0.172008132814984
zeeker	-1.18330704516607	5.81723630954049	0.172022162367379
storsmy	-1.16379636914709	9.86673360398281	0.172499928863976
norwa	1.15373067294457	5.81031718941965	0.172660783887412
beybleebu	-1.43762861138279	7.12031865578606	0.173319179304944
RP11-287J9.1	-1.1551180084736	6.21930084888286	0.173319179304944
jorzer	-1.14256684333482	9.31808322305113	0.174347277432798
harero	-1.17857710003835	8.40751486812379	0.178029673108501
NT5DC3	1.21395188885579	7.64668315294299	0.178029673108501
hehure	-1.10314879948019	7.0994661249794	0.178984013647202
SMPDL3A	-1.56147638966814	7.87861401515743	0.179469361475284
plarsma	-1.2123663031932	7.92405812106553	0.179662672305286
yuto	-1.09657491353094	7.28243112424233	0.179662672305286
numire	-1.13193156347554	7.20594600274684	0.180710467460074
LYRM5	1.228472378784	8.03837426668783	0.181717842395988
flytarby	-1.07961798578392	10.273255232431	0.188454675977445
USP41	1.26499327841922	6.69351111660316	0.188454675977445
meygybu	2.35171236373495	11.0055641041607	0.188454675977445
MBOAT2	-1.19371428269611	5.98499093307279	0.191121731938909
GPR52	-1.27194851128146	10.9697300349053	0.191267637806469
hutura	1.14684345552149	6.44469546460266	0.191267637806469
dorsna	-1.06758360890808	6.71601258435659	0.192418010450884
snarby	-1.14317253941759	9.2162215868589	0.192418010450884
CD53	-1.06603498738822	10.9553429500722	0.192452881713587
zoytybo	-1.29969665051549	6.89644170234006	0.192452881713587
CCNL2P1	-1.06168417676926	7.74367438855891	0.192452881713587
gervoy	-1.21873296436928	7.53919329893218	0.192452881713587
narroby	1.11316160103808	7.43569735737617	0.192452881713587
Y_RNA	-1.20910154344421	7.74550123666563	0.192452881713587
huhu	-1.12616892061356	5.61066994550429	0.193924777439361
weysno	-1.05877349237031	6.97465503257253	0.193955473973703
kloyvabu	1.05684689831292	7.11297467793533	0.193955473973703
RP11-680G24.1	-1.07765094096377	10.6434837695522	0.193960553982593
LLNLR-470E3.1	1.33601711264107	10.695807129351	0.193960553982593
smarsnawby	-1.05513838773062	8.43209314559893	0.193960553982593
RP11-467M13.2	-1.07648003131439	10.6246254490985	0.193960553982593
LOC284581	-1.2160348871257	9.17878166184121	0.193960553982593
kuyora	1.13368942840071	6.50948769993199	0.193960553982593
LPP-AS2	-1.0542043537369	9.20055619284706	0.194974494433179
RP11-80H8.4	2.38650811602814	6.18088770224122	0.195145944167778
huruya	-1.13050993893116	9.5122023158281	0.195781018759
smerswarby	-1.054367264871	11.4257986254244	0.196393052480522
worpoybu	1.1983323889748	5.55874713712942	0.198391726214924
ZFAND4	-1.04739773189015	10.6904872752948	0.198408187373653
snofoybu	-1.13784178854707	6.15075597717847	0.198836634635947
HORMAD1	-1.31991011860403	6.8079818223984	0.198836634635947
PRKAR2B	-1.21286043494172	6.49899715457867	0.198836634635947
terflobu	1.05237845263936	6.10613239535032	0.200188533659966
CD44	1.12654511315388	10.0750380656768	0.202138987849678
CTB-119C2.1	1.07458531427327	7.91060946767613	0.202138987849678
shorzo	-1.11346016525175	6.114086083055	0.202138987849678
leekorbu	-1.03942457517573	8.06850591918087	0.202432280482067
ZNF718	-1.09317637584889	8.61950013167043	0.202432280482067
smurawby	-1.1277475129293	7.42871029851406	0.202757309418122
CYSLTR1	1.630652866149	7.89327774331754	0.202757309418122
veydorbo	-1.06463254548361	9.75649044784955	0.203843564865701
koyteebu	-1.21915900690492	6.21783335145497	0.204698771463194
ferblar	-1.12917801252407	9.96493348520799	0.204698771463194
flymerby	-1.07088046371353	8.77383691662632	0.204698771463194
GAPT	1.23929163496246	9.89566631843165	0.204698771463194
PARP15	1.39664900159032	11.816516257793	0.204698771463194
voskee	-1.08537436791925	5.7413353812757	0.204698771463194
sparflu	-1.04682154703967	6.767003535181	0.204698771463194
MRPL23	1.15792601443642	8.42639095771938	0.204698771463194
munuya	-1.03553325131015	5.15959195671901	0.204698771463194
RP11-166B2.9	-1.16622220479559	12.2696300040743	0.204698771463194
swodoybo	-1.03358575837277	8.40239257402882	0.204698771463194
deegeybu	-1.40958833183239	7.56973189202065	0.204698771463194
snorfeeby	-1.16981760510708	9.85204414370445	0.204698771463194
RP11-53B2.1	1.03206318586069	6.56583031931241	0.204698771463194
zarry	-1.23000541296909	9.04033320740347	0.204698771463194
TCONS_00024800	-1.03200374955487	8.01340667412407	0.204698771463194
sharzer	-1.03195693374459	8.31241361171512	0.204698771463194
fywaw	-1.03018809493266	6.87604248449225	0.204730199472604
sloytyby	1.10244066632337	5.68966866812859	0.204730199472604
RP11-231C14.8	-1.15940151315188	12.2683917208786	0.204730199472604
HSP90B3P	1.04586744718256	6.67612639866221	0.205864419570069
OR2T3	-1.14290187450578	8.24024981303401	0.205864419570069
SYNPO	1.06376059122613	8.29603818842811	0.205864419570069
RP11-57A19.6	-1.15764318700631	12.2506165493561	0.205864419570069
RNU7-28P	1.03547328776122	9.5595185218359	0.205864419570069
SNORD70	-1.03960508030853	9.76777603882011	0.205864419570069
DCTD	1.63937994780105	8.10861244846368	0.205864419570069
RP11-219E7.1	1.43621214788329	8.6908945446621	0.205864419570069
IL13RA1	1.16760423600006	5.59667882483807	0.206458948475391
meystoyby	-1.08919883216888	6.59994840408666	0.206458948475391
rumiru	-1.47812889568488	8.25752572371282	0.206458948475391
SLC12A6	1.62332194014866	9.83225039029646	0.206458948475391
SIDT1	1.03053091583982	8.61241525208528	0.206458948475391
slarzeeby	-1.02959974428532	5.6583832604912	0.207484080245184
PRO1804	-1.01982243196027	6.89896961328709	0.209205240290021
gleywawbu	-1.42174009093678	8.18778996867212	0.209205240290021
nugaw	-1.69726493753442	7.06514689256327	0.210530267343621
parploy	-1.05243695287304	8.65466443005202	0.211558228242042
jerchoyby	1.05999114403993	5.15022532516518	0.211558228242042
skawjabu	-1.05330392613052	7.47538668657514	0.211558228242042
FANCA	-1.10639564099612	10.2658045165904	0.21247306195278
glyror	-1.06211533051351	9.20085152553186	0.21247306195278
wustuby	-1.06472391587272	8.65654948647206	0.212602912944982
mokori	1.38782647455536	8.18587492633077	0.212602912944982
warslar	-1.49781062721852	7.87461035285432	0.212602912944982
skobla	-1.21289201580001	5.27402127412306	0.212602912944982
byvorbo	-1.03556265131324	11.0614881227471	0.212856835060639
spataby	-1.05753551270955	5.58715817925047	0.213030472746286
wawplabu	-1.01188402036838	10.4504559752842	0.214518599892262
RP11-383J24.6	1.01777111106533	7.39869452469071	0.214676815996034
doyskaw	1.33819980773491	6.55465569844331	0.215461041514563
IGLV1-40	1.41243840238206	10.7442996427711	0.216939495379303
DNASE1	-1.10416173013254	10.774020405498	0.216939495379303
skufa	-1.32080352988117	8.39903106159732	0.216939495379303
kleyswar	-1.00339771844724	9.35929966622459	0.216939495379303
RP11-419C5.3	-1.12222141601262	11.6747127565328	0.216939495379303
TMEM220	1.05212034448854	6.86588332254017	0.216939495379303
hesoma	-1.00541579881502	7.04114587081332	0.216939495379303
EPHB6	1.30841389850563	9.37402802887722	0.217008285930788
slawrerby	1.55920274545073	8.16455346462253	0.217008285930788
skarly	-1.14466585239781	6.55433117474656	0.217008285930788
sumuri	-1.02848973811504	8.01843744571879	0.217008285930788
HMGB1P21	-1.68515833799622	8.03354173568552	0.217065765852604
AP1S3	-1.00652018761235	8.73898047329356	0.217065765852604
kahori	-1.1153691821257	9.37740371339395	0.217065765852604
glawspeeby	-1.02061612860818	7.70919970713003	0.217065765852604
kleysnorbu	-1.00385809734839	8.52010575513048	0.218132081490951
TSPAN5	0.997084680864743	8.10045641174823	0.218132081490951
barmarbu	0.99581761939596	6.75925124576985	0.218132081490951
shyfloby	-1.13103360249657	5.67888008792238	0.218132081490951
PDK1	1.64377635142106	7.52737074896203	0.218132081490951
HSPA8P15	-0.998580567093187	7.11736989828657	0.218132081490951
foygy	1.31101966674954	6.88145394841498	0.218132081490951
sneysmer	-1.00932330098272	8.11193204712125	0.218132081490951
maplaby	-0.998352524578767	7.01410601018765	0.218132081490951
kleyshy	-1.11725929913839	8.60239100867703	0.218789859106822
TCONS_00018414	1.01384776106516	7.234514552732	0.219921452521078
vokey	-1.08943216976302	5.16832430979255	0.220360728804081
soygar	-1.27365449492104	5.21266114760623	0.220360728804081
florklobu	-1.21557942281344	7.31021922471361	0.220360728804081
FAM65A	1.05450639376838	10.3272679816128	0.220360728804081
RP11-354E23.3	-1.00870296056252	5.35777844234359	0.220626638260917
flarstoby	-0.992692127487605	7.33633125579382	0.220626638260917
P2RY10	1.42038374518262	8.30240827485303	0.221046874464675
NLRP1	1.17681579164653	10.0998879429611	0.221123346386019
RP11-154H23.3	-1.14777140470973	8.55153832545089	0.221142364338535
SNORA75	-0.987461456250714	6.60535036977279	0.221280967888156
ANTXR2	1.45398717073713	7.75609576479949	0.221799897421429
RP11-160A9.3	-1.03545983453556	4.79958794501405	0.221799897421429
charskarbu	-1.09717424450259	7.3313034624288	0.222429473016437
sneera	-1.03017259342397	10.3015710780091	0.222746195196822
klarsharbu	-1.10845173581288	7.43277461266999	0.222746195196822
LY86-AS1	1.01366458029941	6.69236856636373	0.223585485674375
KIAA1683	1.17061232774987	8.85423557339117	0.22387971483097
EARS2andGGA2	-0.984158784384742	10.1857715601196	0.224750659945097
deebler	-1.06955942085748	8.0012872015662	0.224750659945097
sworsma	-1.11535922084461	4.6922915163778	0.224750659945097
zeereebu	-1.13878216076194	5.83449476617008	0.224750659945097
chogorby	-1.02282242162953	8.07526226790324	0.224865099816279
lerskee	0.980139164507524	8.53813505475907	0.224865099816279
NEK3	1.01005234497502	7.98780708534972	0.224865099816279
gumaw	-0.990675737886295	6.72268260127781	0.224865099816279
PLP2	1.09687850298337	8.95998084955908	0.224952765126422
FGD6	-1.0978464096761	11.1293385539878	0.224952765126422
RP11-139E19.3	-1.51266492287174	5.66512675195237	0.224952765126422
speyflu	-1.07666795198022	6.97616932341756	0.224952765126422
zarflaw	-1.15436282812041	10.7292633211121	0.224952765126422
keyfybu	-1.00387405174899	6.54338908657639	0.224952765126422
deeshoy	-1.18239616324626	8.5547578325562	0.224952765126422
IL6	1.19773226719246	6.12353106717433	0.224952765126422
XYLT1	-0.977963499131666	8.74938669816434	0.22539957807938
cheyglerbu	-1.22084808731407	8.07000140349832	0.22539957807938
chakoy	-0.975671290100939	7.4592557886988	0.22539957807938
IL10RB	1.09611393900257	8.67336811258111	0.22539957807938
skuglee	1.0441650544013	6.92634149707696	0.225666361722102
kloyglarby	-0.978929933741249	9.66815360708638	0.225666361722102
dawlo	-0.973235224550645	7.42332442979077	0.226733213908159
MACROD2	1.01560067457409	6.31468794563224	0.226926777032819
bushor	-0.974127204460538	9.89962491994311	0.226926777032819
yowayu	-1.00082762873447	5.18389035263246	0.226927337402789
seespar	-0.984740394092797	6.50268176112862	0.226927337402789
sodeebo	-1.26055208916623	7.54910361505287	0.22694583078265
RP11-531F16.3	-1.08251529423916	6.91249091269239	0.228408840290689
slotoyby	-0.970569738927284	6.74418593846254	0.228688301633208
storjee	-1.12662662940918	10.131727576337	0.228777008049337
largly	-0.969117207128999	8.91210460872857	0.229037252589055
snogarbu	1.11724274838215	7.00097028187738	0.229649633475424
BRMS1L	-0.967980708537535	7.54188992534481	0.229905391100749
MIR597	-0.980730598671405	8.87176388812148	0.230092227104534
TACSTD2	-0.975355782510792	7.34119999396613	0.232124302372106
Y_RNA	-0.967408873258946	4.78416835876104	0.232124302372106
skarklu	-1.06086955559804	7.13107676869585	0.232124302372106
ADGRE5	1.06466518165336	9.89892908085206	0.232124302372106
NCKAP5	-1.06367861347687	6.19694749006366	0.232124302372106
TARSL2	1.50514687217112	7.32669392277891	0.232124302372106
kujubu	-0.964315153917021	7.99836937712154	0.232124302372106
ZNF780A	0.963401902877423	6.83879097237915	0.232414696847643
PDCD4	1.12340862831153	9.07074758514401	0.233281548391535
lukar	-1.06200583291426	10.3349387924631	0.234580435319865
joporby	-0.985610208917499	6.44827064640798	0.234580435319865
mohare	-1.2098901930421	8.75067600650908	0.234580435319865
myklar	-1.00921815614317	9.92856936017586	0.234982087962776
roshoy	-1.09242442310707	7.42666076503817	0.234982087962776
RNY4P7	-1.16012958633265	7.07114086107818	0.234982087962776
KLHL3	-0.958963043153027	6.6046234009482	0.234982087962776
DMD	-1.02283601420975	8.02260568280238	0.234982087962776
KIAA1524	-1.00049537710699	8.04686785543119	0.234982087962776
SMAD6	1.18405227596674	5.58221896178907	0.234982087962776
fyweyby	-1.02711936527107	8.17258571255371	0.234982087962776
keeny	-1.10355932156851	7.99654023015832	0.234982087962776
jysteeby	-1.04947513396575	10.9985947864418	0.234982087962776
RP11-180M15.7	1.1680270845372	7.82906607571286	0.234982087962776
FAM69A	0.956372128159222	7.94230652497929	0.234982087962776
morjaw	-0.9861877289112	8.08737878686072	0.234982087962776
snusmoy	-1.22138823850355	8.43146821595378	0.234982087962776
riture	0.956798945174403	6.79867067509836	0.234982087962776
UNC93B5	1.00054285158219	10.3802987558568	0.234982087962776
AC024475.1	-0.96973723814938	5.38287880941685	0.234982087962776
IFITM1	1.11169410341348	9.94984555326349	0.234982087962776
THADA	-0.989183249854988	9.77663371570926	0.234982087962776
wosnawby	-1.03038492940414	7.19099460312163	0.234982087962776
peyraw	0.988764259889854	8.24500547141065	0.234982087962776
smorboy	-0.953976080587318	7.053918877685	0.234982087962776
mehami	-0.959011201496591	8.28366142108722	0.234982087962776
nunoma	-0.953448612352895	7.40416129730924	0.234982087962776
swoywerbu	-0.95685937432853	8.70992877760268	0.234982087962776
BX088702.4	-1.05367949756086	10.4482383729576	0.236083458495061
C12orf42	1.00704936775886	6.95632425520133	0.236083458495061
skerwu	-1.13935494680335	6.8199787612915	0.236083458495061
CRHBP	-0.979329460428023	8.48944952364401	0.236148102597059
sharnarbu	-1.16000106628139	9.12794330164425	0.236148102597059
yamimu	0.997532482864777	7.21636701845077	0.237238375041516
bertybu	-0.94900514802835	11.1402759037011	0.238632860211435
AC090286.2	-0.984843079690055	8.24819502566265	0.238632860211435
chuchee	1.42620708867902	8.97716713027727	0.238632860211435
klawlar	-0.953982470785546	7.704081092738	0.238632860211435
bawnawbu	-1.47950203287058	6.42877282200642	0.238632860211435
weymy	-1.12805010667621	5.85065744586835	0.238632860211435
narku	-0.975704190283941	7.61129710853045	0.238632860211435
MACSL1	1.29425743251943	6.91084684883178	0.238632860211435
LINC00487	-1.41315063228233	11.5323825739802	0.238632860211435
smydey	-0.958952351174771	9.14625841327383	0.238632860211435
spofeybu	-1.00334111124007	8.48267485518976	0.238632860211435
RP11-521C22.3	-0.944507022772188	6.48509363520869	0.239166177283486
MIR4496	1.03302541565228	9.55028344609301	0.239166177283486
PRKAG2	0.959834844709282	7.92318941543938	0.239210664948857
klorstoy	0.944716523757907	5.42010068732481	0.239210664948857
skaklorby	-1.03626085008467	5.68059619782095	0.23982539565333
AC078883.3	1.42610335320172	6.57352340529388	0.23982539565333
RP11-368J21.4	-1.12256519617475	12.5286307041684	0.23982539565333
IGHV1-18	1.54390945074798	8.81982054762937	0.240226125838418
peykobo	-0.941737906881816	4.77710235335892	0.240226125838418
RNASE6	1.46648709893993	8.98173314516593	0.240226125838418
pyblo	-0.941338649003368	9.50140071740779	0.240226125838418
LOC100271656	-1.25372668892363	6.30577593619123	0.240226125838418
spofee	-0.94075174589447	8.23771787963913	0.240341832761309
kleykley	1.1439293923635	6.17459880546766	0.241329354733997
FAM117A	1.00486142959956	8.16796186774978	0.242031463352287
EYS	-0.965422163455225	6.03288162315136	0.242118479667436
LPP	-1.00951560105524	11.8111777036275	0.242118479667436
keheya	-1.1860319318916	6.58861775275503	0.242118479667436
TMEM62	-1.09558448388889	6.81500715005105	0.24297317728638
slanoy	-1.20110791178004	10.4812068591197	0.24297317728638
RP11-677O4.5	-1.06517185691801	11.3281761858292	0.243255815296465
WDR19	-1.01647302026391	7.72058583866861	0.243255815296465
poystaby	-1.05714206732219	8.04432088664242	0.244623563102473
dorubu	-0.967632760540034	8.49405361715399	0.245292726369085
ATP8B2	0.98054259341553	8.21151510838758	0.245871785334039
BACH2	-1.13116600266778	9.2725774954677	0.245887821030332
GPD2	1.00615113530197	6.1866624862212	0.245887821030332
chargor	-0.985802792665353	10.5811079118837	0.245887821030332
AC011841.4	-1.05586493422508	8.01328313149266	0.245887821030332
RAPH1	-1.14657288227124	6.92909018350609	0.245887821030332
stawstarbu	-1.12859883322726	7.78193403162344	0.245887821030332
kloysma	-0.93350949185773	9.44154681000073	0.245935679038009
mohuyo	0.94257533549948	8.97860146402016	0.245935679038009
ploku	-1.151650061662	5.50549417602923	0.245935679038009
RP11-392O17.2	-0.932159816914946	6.08077967431283	0.246325502565785
gormubu	-1.11409384118288	10.0936197442406	0.246325502565785
CCDC144A	-0.931165689131585	6.45352927288211	0.246325502565785
RP11-147L13.8	-0.958795990979353	8.84745439141633	0.246325502565785
rayuri	-0.997543653681439	8.1206374205726	0.246325502565785
RP11-861A13.3	1.05158467814831	7.55509091424954	0.246371327220045
shofarby	0.938660998989042	6.7474997978434	0.246434300370065
chyfoyby	0.93069474739153	7.79315116440975	0.247775377410516
TBC1D9	1.79700808971705	7.633804476027	0.249059869713906
ZNF876P	-0.979707997592608	7.17839564388274	0.249104393128368
RP11-996F15.5	0.994877450397036	5.51741205634093	0.249104393128368
danee	-0.936492964761298	10.9772051061781	0.249104393128368
snormerbu	-0.953555702284843	7.73971981077254	0.251061953687307
shoyglu	-0.989697684198509	6.48999321135699	0.251061953687307
klordawby	-0.977808069792166	5.99994615153576	0.251061953687307
speeteebo	-1.08119293337016	6.4751421066243	0.251061953687307
nuskubu	-1.07441701762592	8.26668203416858	0.251061953687307
PRPSAP2	-0.924245069275087	11.9349181236639	0.251061953687307
hinare	-0.932578432323625	6.68207599854721	0.251061953687307
spawly	-0.951832927052937	9.6995093804465	0.251061953687307
speekar	-0.94063715889562	8.56245509296068	0.251061953687307
RP11-680G24.7	-1.04992359013193	11.9575687610911	0.251061953687307
RP11-958N24.4	-1.04992359013193	11.9575687610911	0.251061953687307
RP11-252A24.8	-1.04992359013193	11.9575687610911	0.251061953687307
BIRC8	0.988184773955433	5.09945614156118	0.251061953687307
RP11-179B2.2	0.921175187325204	7.32693644019754	0.251508857228554
pleygor	-0.92456269615892	6.25105317633301	0.251508857228554
nawsmabu	-2.01333578202108	8.51192910465954	0.251786284699388
reyfawbu	-1.04210714377613	11.6807188078445	0.251786284699388
spawsmoybu	-0.93294529093275	5.82479108136296	0.252052004959696
spupu	-0.947417835609811	7.38188422856253	0.252052004959696
FAM126B	-1.10659226183213	8.08702839474521	0.252052004959696
gawwee	-1.05085834192827	7.39722279037407	0.252052004959696
smorsma	-1.13978687067515	6.96889164725773	0.252522636444851
STXBP5-AS1	-1.05562086432826	6.41484494986134	0.253100993342759
speeskarby	-1.16522083239002	11.1602952209027	0.253245207627444
AFF3	-0.999968936843244	10.1555041241872	0.254021811076057
AL589947.1	-0.975305840144716	5.37614876430333	0.254021811076057
klasnabu	-0.974656098834453	10.3736046722882	0.254021811076057
TBCE	0.916340041191287	7.63423789463697	0.254479328661069
RP11-504P24.9	-0.98575079196434	7.43143448254573	0.255003428014609
TMEM45A	1.00346914192422	6.02632038644216	0.255003428014609
wowu	-0.915057779345884	6.58612920001531	0.255003428014609
RP11-357P18.2	1.28846523930558	5.1950233471457	0.255003428014609
smarbu	-1.10884033190313	6.68918133138273	0.255003428014609
KCNQ5-IT1	-0.95737514669923	7.90793203550341	0.255003428014609
E2F3-IT1	-0.971211999382724	7.77239247334207	0.255022159215065
rurerbu	-1.1040941138146	7.41567306634849	0.255307420557624
pokarby	-0.945091115798172	5.72692040756527	0.256288649090933
varfloy	1.09607352704823	6.18054597943411	0.25696854275647
SAMD9	1.08129678636559	10.0352919102716	0.258358433439219
moylybo	-1.4516735209859	8.2394375007113	0.25981746920259
LOC102606465	0.971735374619205	8.90571934624611	0.260239973494817
PLEKHA2	-0.972141863011424	11.5272194770576	0.261965469470271
IGKV3-11	1.26130112626151	10.1706168010955	0.262350465055926
AL592183.7	-1.11852343325768	10.3031482082919	0.262350465055926
perleeby	-0.987665473862786	9.03066762263341	0.262895948720438
RP11-328K2.1	-0.966353957051583	7.2655183781331	0.262941084123655
CTD-2509G16.3	1.10903081935546	7.10758996055766	0.262941084123655
starskarby	-0.963612770657043	8.40107226498752	0.262941084123655
RP11-203B7.2	-1.27854724345872	9.84112414780554	0.262941084123655
leypo	-0.915762395071129	8.79008460362524	0.262941084123655
LRMP	-1.18297535441917	8.98480648696028	0.262941084123655
PIK3R5	1.42198258209559	9.18134850620926	0.262941084123655
RP11-1212A22.8	-1.10703457745122	12.5778314681446	0.262941084123655
TNFRSF1B	1.12614770123458	8.86106283157258	0.262941084123655
zoyblee	-0.907843339147839	8.84072537404933	0.262941084123655
chaworbu	-0.959598584207305	6.04931518251648	0.262941084123655
zyswuby	0.969151955227776	8.46350425634249	0.263612595239022
RP11-79O8.1	0.979652207138875	7.47287684447276	0.263612595239022
KLF4	-1.05958361062822	6.67933637494541	0.264419733734159
jyjo	-0.923002506858634	7.97874524592942	0.264419733734159
STKLD1	0.906294395701623	5.62172582252289	0.26497474275145
sterda	-0.921628188221548	10.1355085364319	0.26497474275145
snarcheeby	-1.05234910501142	7.65701362216308	0.265276842652117
flublorbu	-1.12702896482708	6.47617692005542	0.265950424850691
pypo	-1.01323930441751	9.05512717884914	0.267606501506773
sneykar	-0.907045207639187	7.60962904917137	0.267606501506773
voyforbo	-1.04846952884024	9.48426129356146	0.267922874644638
snuplarby	0.927600575383566	7.89603227483706	0.267922874644638
warvoybu	-0.920258247502817	5.67757587881635	0.267922874644638
LOC101929754	-0.911046583213314	5.50338686600573	0.267922874644638
gluglybu	-1.27549402607791	5.0762732956967	0.267922874644638
stycheeby	-1.10467497077015	6.3977120966696	0.267922874644638
vukorby	-0.903281199639202	8.40640841764369	0.267950960663019
jeesty	0.911270592254421	7.8082901058423	0.268158651435731
talee	-1.01144158080758	8.61463464601674	0.268415602207813
slaneebu	0.902756739496379	7.00244448989883	0.268415602207813
CTD-3222D19.4	-0.954905620048958	8.47334898873915	0.268415602207813
tygar	-1.65903420521523	5.32280950917814	0.268415602207813
klorspar	-0.900772386632327	11.8897724686492	0.268415602207813
LCP2	1.06038333109895	8.69293142703224	0.268415602207813
ITGA8	1.02849478733256	6.56988622423809	0.268415602207813
GLTSCR2	0.911296271755645	11.1696210224259	0.268415602207813
sweypybo	-0.952368037737815	7.1661700086319	0.268415602207813
sleyswaw	-1.04540891189235	8.09259341610866	0.268415602207813
ZBED5andEIF4G2andSNORD97	0.896751119802076	5.29467672135318	0.268415602207813
RP11-113K21.1	-0.993212673520801	9.76654434267035	0.268415602207813
RP11-59J16.2	0.967125120300337	8.33855033502106	0.268415602207813
ADGRE4P	-0.944724890991793	6.75595315894401	0.268415602207813
COCH	1.08379017353973	6.99955533178729	0.269407138634731
romaro	-1.07566437417103	7.46665023532613	0.269544235654517
fasee	-0.895367574550587	9.70556694246553	0.269562948745421
vawver	-0.896926383357419	5.90465312653718	0.269562948745421
NDUFA10	-0.944553128611269	8.2717398718068	0.270396236003769
sarverbo	-0.959228122995574	7.07162465966895	0.270396236003769
berswaw	-1.1698331942514	6.36936754113384	0.270396236003769
zerrubu	-1.01811345622562	10.0126331782439	0.270660598183923
kloyleyby	-0.920436470006833	6.41599048046664	0.270660598183923
toydey	-0.903774213670305	6.06222356324815	0.271893622912498
RP11-553K8.5	-1.10821203377912	7.12971790905482	0.27189372313453
rusame	-0.980422018439351	7.70041153055945	0.27189372313453
mobeebu	-1.02123664870408	8.77767462122401	0.27189372313453
nastuby	-0.999593522519685	9.36320015579981	0.27196171024062
koroyby	-0.906294550398551	6.54457137968668	0.272406570108792
ANXA2	1.20570812697053	7.5524853352537	0.27246012729863
lermu	-0.891378015777572	10.3025363440116	0.272757232470225
gawflubu	-0.899813032055958	8.63778509969578	0.272757232470225
chorstaw	-1.11560791291775	5.35091135292731	0.272757232470225
vorforby	-1.12584450856915	7.87531718712211	0.273637350419085
narju	-0.896557664618909	7.2398947974974	0.274334395696218
ELF1	-0.892070247847311	8.21068908003236	0.275154690859905
veeslawby	-0.991329975886624	9.20648907750013	0.275154690859905
ENTPD1	1.06483506581551	11.6250403016677	0.275154690859905
vawrabo	-0.926687680632464	7.96245856258385	0.275154690859905
sposerbo	-0.903842225719274	5.54852183685414	0.275154690859905
RP11-645C24.6	-1.08822548416011	12.7339383110552	0.275154690859905
CTB-92J24.2	-0.897560354963057	5.91798633620904	0.275154690859905
smeypeebu	-1.00172367821247	7.76494733213759	0.275154690859905
AAED1	0.97644531124132	6.97508227749695	0.275670201860033
wofloybu	-0.951214422345954	7.06771741985499	0.276427150866841
peytabu	0.884211928348869	6.38813268584205	0.276427150866841
rorkobu	-1.48307744673481	7.20863321357394	0.276427150866841
blawslarbu	-0.938617098174708	8.64429794254058	0.276427150866841
RBFOX1	0.892151444499178	8.15337409677199	0.276438892761857
gawny	-1.07482921112826	7.55137980510388	0.276438892761857
ODF3B	0.895112700190274	7.25826443307849	0.277289483742092
kiyu	-1.03902662814987	7.70504048228551	0.277289483742092
poblo	-0.884848471973717	5.657511046529	0.277312724630921
RP11-713N11.5	-1.63881709432789	8.51145110354157	0.277930373035862
dawverbo	-0.885675538794278	10.4106060262976	0.277930373035862
AP000769.7	-0.882492892186662	5.34608873973721	0.278497998988703
TTC28	-1.18048261266503	6.20450923864751	0.278497998988703
MTND4P9	-0.901227695739101	7.6584266042146	0.278960500622966
ASAP1	-0.881556638492989	7.14017921090098	0.278960500622966
MLKL	1.4587399814168	9.22038745639095	0.278960500622966
ATXN7L1	1.06034648990743	9.04408635600724	0.280299145025891
snytor	0.878199963395093	5.40251186888338	0.281253925263041
sneyskerbu	-0.891619877121642	7.97487246701593	0.281253925263041
DNMT3A	1.67754179965175	9.80219982626463	0.281253925263041
zublobu	0.904121277610548	5.41856503077234	0.281253925263041
meely	-0.885073838814103	6.71168646781618	0.281613511933417
PTK2	-0.95145688494863	7.32032732779659	0.28199654792683
SNORA71D	-0.876469378915088	9.50470973650753	0.282895710308068
EDEM1	-0.926503639624738	8.7554776137318	0.282923952338998
flyvabo	-1.00469500278097	6.99001274519247	0.283032928785885
plarjarbo	-0.9477711614844	5.93199710387454	0.2844628304597
gersley	-0.877173816246329	8.08013341273355	0.2844628304597
jybuby	-0.908255894787875	7.44034060114342	0.2844628304597
charder	-0.924485165829638	6.18583391144216	0.2844628304597
slerkoby	-1.07508315724463	6.45091440799413	0.2844628304597
sloyglobu	-1.03339896980795	9.92848659268654	0.285082651615584
SPTLC1P1	-0.886181358038032	9.00317774052889	0.285082651615584
AL353626.1	-0.921473081237402	12.2726412173642	0.285082651615584
CAMK1D	1.06139531504586	7.20105162639691	0.285606609915311
POU6F1	1.05606298303815	8.10524158570659	0.285606609915311
smawsmer	-0.99415572893872	9.99997236227771	0.285606609915311
skoypo	-1.01109950662001	8.51706578336874	0.28583071698106
vudu	-0.880717421468941	8.5737737592972	0.28583071698106
RP11-434H6.6	0.871251373769957	7.48405198738608	0.286001141202893
MTATP6P24	-1.14574361471746	6.03583113120158	0.287315290363151
teyglerby	-0.986827358794527	5.46943060810726	0.287624908984776
tenamu	-0.901353530780047	5.82120520091811	0.287624908984776
numemu	-1.42433894569946	6.33198632412282	0.287922529697378
PREX1	1.31885512937245	10.2381860311444	0.288403272615868
CPEB4	1.11066646725516	8.18522986841251	0.288403272615868
jakawby	-0.97169708638971	8.67440810113051	0.288403272615868
RP11-1C8.6	-0.929925220023057	5.60875593491161	0.288403272615868
speeplorbu	-1.30298458060559	7.54563676795183	0.288403272615868
smersmoy	-0.984448559573996	6.00466283588606	0.288403272615868
zerflorbu	-1.04433914096248	7.19768303662182	0.288403272615868
slerdoy	-0.947005784684378	7.60928193875808	0.288820074891405
TRAJ47	-1.20161435124115	7.19128125965142	0.288820074891405
fuvoybo	-0.924477162183159	6.62048195318389	0.288820074891405
RP11-457M11.7	-0.875446323412065	8.56928498525658	0.288820074891405
KB-1460A1.5	1.01826608042432	8.0350259956288	0.288964240500811
BNIP3P41	-1.14221469099804	8.71443785010383	0.288964240500811
SLC30A4	-1.11866012710332	10.2020688037359	0.288964240500811
kofybo	-0.888746572513504	5.70296169555205	0.288964240500811
DHRSX	-0.875090602065303	7.29291628822272	0.288964240500811
PTCD3andSNORD94	-1.04504402067047	7.2143169444424	0.288964240500811
kuflu	-0.992444630585718	6.71546358600946	0.288964240500811
pawbarbu	1.15556641431464	7.34753031642712	0.288964240500811
HSPA1B	1.00693157770073	9.54107816320288	0.288964240500811
leysleebu	-1.19551546502965	8.54620424264972	0.288964240500811
ASS1P1	-0.927514788831566	7.29450377701772	0.288964240500811
sneesor	-1.35614379197472	8.62869753137086	0.288964240500811
tawwarbu	-1.49375038182482	7.36311380007442	0.288964240500811
humume	-1.23389618813952	8.23101923040414	0.288964240500811
chujybu	-0.984564670419759	9.97687984289367	0.288964240500811
AL592183.5	-1.03979847754088	11.3609560419569	0.289959108510348
klorporbo	-0.877954802944725	8.66779939115907	0.289999491344912
klorjaw	-0.868260950080889	4.66746624021653	0.290457306113649
klawlaw	-0.960199423759619	9.33779385299793	0.290457306113649
RNU6-806P	-0.998025883336601	6.24060052170193	0.290457306113649
bloysmerby	-0.913748036847326	7.94912928377367	0.290457306113649
kygawbu	-1.05832560075815	7.04280433999339	0.290457306113649
flamo	-0.902996543477556	8.55836713075568	0.290457306113649
zarorbo	0.865159681189524	5.56532885916073	0.29111187837107
klojerby	-1.26216122119108	6.67438504016028	0.29111187837107
RNF213	0.879984529108859	8.69113546214245	0.292350631560202
CCDC122	-0.908354055970232	7.00845462741039	0.293073627794673
ITPKB	-0.867109458316141	8.4020580834161	0.293100887732865
feeshaby	-0.884239507629631	7.13651018849703	0.293240230810621
Y_RNA	-1.39541109225665	7.51908266581485	0.293633161400791
PARP9	1.05562684479737	10.2944218427311	0.293633161400791
TRAJ8	-1.222041002626	8.23610606688154	0.294308132021781
RP11-629O1.2	1.14511473489143	7.23194911552771	0.294446500139554
spaforby	0.878987693149332	7.94631300184711	0.294761914745815
UGGT1	-1.01458178042949	11.2326635082883	0.294761914745815
sluglerby	-0.861635089720188	5.8895100795184	0.294903694583397
PDE4B	1.13157824819436	10.0714386188626	0.294903694583397
NETO1	1.05063196846032	6.08450603359673	0.294903694583397
bawfley	-0.889255316882817	7.60698464069132	0.294903694583397
AC119751.4	-0.897579139249245	8.46259688761925	0.294903694583397
jyja	0.857278471377162	6.72418371991386	0.294903694583397
SCN3A	0.856694411259837	7.96300927798811	0.294903694583397
FAN1	0.910863960581113	7.23458436690788	0.294903694583397
SNRPGP14	-0.873131266603125	8.80085709346751	0.29550923588247
LOC100129215	-0.898811970551996	7.59122431647919	0.295900160059737
sloypla	-1.25277595104884	6.7830365830139	0.295900160059737
TXNIP	1.02929256339924	12.9610781452171	0.296064073328397
juloy	0.855012802533602	5.60309047371376	0.296094812968899
rosarby	-1.06619165940358	10.9211713911775	0.296094812968899
AC108485.1	-0.865650566134296	7.25660601665703	0.296094812968899
vorree	0.858056550497474	6.20261045935907	0.296094812968899
AC009133.15	0.870065875262303	7.74590458698359	0.296094812968899
sorloy	-1.00371895241038	9.19802072351773	0.296094812968899
TNIK	1.01712171280073	7.5686217774058	0.296094812968899
AC087499.5	-0.89239740086597	6.70936060233393	0.296387190341879
sloymabu	-0.854342492713695	7.09134705582791	0.296387190341879
NR3C2	0.993933096471004	6.31972525625774	0.296387190341879
FNDC3B	1.20875946693383	10.4752438557678	0.296387190341879
DPY19L3	-0.872166413628054	9.62408855989852	0.296387190341879
VEZT	-0.880111410332624	10.0546816492029	0.296387190341879
pleeskar	-0.852723221452352	6.18866110348417	0.296387190341879
PTPN9	-1.20449363115922	6.96553201580094	0.296387190341879
soharu	-0.94840847268977	8.58592480631466	0.296387190341879
USP31	0.86602941160222	6.63768704429605	0.296387190341879
wuklar	-0.867233577655655	8.20824423405123	0.296387190341879
SLC11A2	0.912379728279328	7.37158492866739	0.297220660092008
HIPK2	1.03797925433629	10.2106121603957	0.297220660092008
glosoby	0.853081453542493	5.39226839889752	0.297307560742122
spoyja	-0.86543563225943	7.96147632741992	0.297307560742122
AHNAK	0.872171632206907	7.93385869108286	0.297307560742122
kuyaro	-0.851791136659005	6.29064576658526	0.297307560742122
jeemerbu	-0.869293512580836	7.91079299411487	0.297340707858182
RNU6-90P	-0.859969751205588	6.68611569307958	0.297340707858182
LHFPL2	-0.997716590189759	8.76139684895758	0.297340707858182
smarga	-1.11108253911236	8.45912047702599	0.297367717455368
SNORA73	-0.946058407261531	7.23816551327543	0.297774934634421
darchyby	-1.03302998527772	9.21610786560596	0.297774934634421
jersmuby	-1.49153550221638	6.66071358040185	0.297774934634421
LINC01599	0.851179801359795	9.37828010392749	0.297774934634421
CAPN2	1.85881626366279	9.92675689196068	0.297774934634421
PTK2	-0.849170161631802	7.58454315611394	0.297774934634421
RP11-843B15.4	-1.09825783660569	8.23010200299515	0.297774934634421
RP11-474D14.2	-0.949347610635861	8.67880826438545	0.29913971431492
duzaw	-0.856093680165273	8.86561899089723	0.299662397408483
korkar	-0.860847833452046	9.34642477042836	0.299662397408483
swyjee	-0.864290225998424	8.45777001084348	0.30000331012465
seseyo	-0.985541220323664	7.06721561983913	0.30000331012465
KIF21A	0.986242431993358	5.95255138011964	0.30000331012465
smeebor	1.15587509684435	9.16518945954292	0.30000331012465
HLA-U	1.0268120873267	10.7447476430969	0.30000331012465
SETD1B	0.849898382258996	8.17656769356116	0.300344251268259
mysherby	0.875243751861154	5.87406290914899	0.300645674553104
RNA5SP466	-0.847706306154983	5.7532650323628	0.301187402195468
RNU6-714P	-0.875188093165933	5.59201166106391	0.301187402195468
zeeforbo	-0.988043785076294	10.7646503455605	0.301187402195468
LRRK1	-0.863040656204234	11.3328981353929	0.301225380655224
CTD-2240J17.3	0.895414064696238	6.13224654732397	0.301225380655224
AL590113.1	-1.00550578011986	9.28731415493597	0.301227257686816
leesharby	-0.878515688011205	6.00775012646973	0.30151047595176
RP11-708H21.1	0.865659303738876	6.06087720287124	0.301859012489414
ACO1	0.914788636104717	7.58984241606805	0.302523326214298
loysawby	-0.844091969004946	7.31303957130809	0.302724505902733
BHLHE41	2.02390339294651	11.2228900261916	0.303334580990171
S1PR1	1.62548051380641	9.74806609285141	0.303417694166537
foyteyby	-0.861724300131955	8.93668993213192	0.303417694166537
TRAPPC4	0.880058553450043	7.21857005500536	0.303417694166537
ZFP36	0.8864307305697	9.73832040028065	0.303417694166537
SNORD17	-0.914474693531654	9.01925072953486	0.303417694166537
suzorby	0.92978537609835	10.1421029043287	0.303417694166537
perrey	-0.840794232013993	7.08282192962089	0.303417694166537
RNU6-388P	0.92697992157811	6.22562217259275	0.303417694166537
CLOCK	0.866360158170119	6.2417002328043	0.303417694166537
RP11-157H4.1	-0.845636158973656	8.86935166250603	0.303417694166537
GPR183	1.94122679822968	10.6375784905184	0.303452599978422
soyskeeby	-0.857322633481593	9.35917679846848	0.303515008549552
AL133243.2	-0.850310614958864	9.1751146163132	0.303563870214812
munera	-0.839698851752738	8.6526538038265	0.304174939018027
AC020951.1	-0.840004802116992	7.03489219976766	0.304465144192008
SAMD9L	1.43829421569511	10.8665654251765	0.304465144192008
SLC2A5	-0.840702068150887	10.3361774542458	0.305596516696876
PTPRO	1.3214433300392	7.66331153859489	0.305596516696876
rorflee	-0.861538725011182	10.3509335704962	0.305596516696876
NIPAL4	0.976028096191576	7.13590830784633	0.305596516696876
EPS15	-0.837505111518566	11.1647683222385	0.305596516696876
IGKV1-6	1.25971178093798	9.31385655987189	0.305596516696876
IGHV1-46	1.1284184425433	9.28205466171972	0.305596516696876
IGHA1	0.915426757318664	14.0490834473309	0.305596516696876
geynoby	0.837583318865725	9.03085693302586	0.305596516696876
lublabu	-0.836342702218749	8.02067091726107	0.305596516696876
IGKV3-20	1.76318996067738	11.4210264512185	0.305596516696876
steyshoyby	-1.1275377777251	8.33338756256359	0.305596516696876
LINC01588	1.36081687916028	8.01512925136348	0.305596516696876
EXT1	-1.08147885158092	7.17933411341185	0.305596516696876
spoysler	-1.29040566724348	7.33939255747793	0.305596516696876
RP11-374F3.5	-0.870430832029535	7.72236071943256	0.305596516696876
RP11-208G20.2	-0.880122704762807	7.99231806915129	0.305596516696876
PDLIM1	0.883345588109047	8.65284081750328	0.305596516696876
konaru	-0.925680719350366	9.1490792145613	0.305596516696876
tiyara	-1.06455631659748	10.1716480664084	0.305596516696876
GCNT2	-0.996641774107321	6.6000420612464	0.305596516696876
ZNF563	-0.867990901806564	7.28633267218196	0.305596516696876
ARHGEF7	-0.898482682256682	9.65459710245783	0.305596516696876
klokee	-0.834711878442371	7.1162247558772	0.305596516696876
wusmoybu	-0.911781791669592	6.55715449630481	0.305596516696876
warbluby	-0.958888853326462	8.14523191751713	0.305596516696876
RP11-61N20.3	-1.02097777308349	5.67321213499706	0.305596516696876
RP1-145M24.1	-0.876068358126714	7.51013950641689	0.305596516696876
LOC100505915	-0.852147637812511	8.59472282538162	0.305596516696876
IL4R	-0.84016755553999	11.7414750187855	0.305596516696876
RNF144B	-0.844634809303803	9.66483394479826	0.306061431121455
keramo	-0.832711212150795	8.60768998319256	0.306152110478411
mochabu	-0.832393350375401	5.16185629834033	0.306680005586387
keeskoyby	-0.851404528882165	5.05885788333886	0.306782220961798
TNKS	-0.833114288918781	7.61668786284535	0.30687886828559
bluswer	-0.99833967904734	7.53764896312424	0.306992127147945
RIN3	0.876049995120128	6.88251869422834	0.307093780616546
EMP3	1.50340966709164	11.541113971348	0.307093780616546
wawswoybu	-0.831336886833487	5.48492413952523	0.307093780616546
LAP3	-0.912398084213273	5.54362460465163	0.307623493771973
IGKV2D-40	0.998491019691479	6.73234752939923	0.307623493771973
IGLV3-19	1.26446384762415	12.8637662846453	0.307623493771973
MOB1B	-1.24161380885748	7.67010255890191	0.307623493771973
gofley	-0.95461036297338	8.02936144786256	0.307993273250805
SNX29P2	-0.847457639381336	12.4791136435468	0.30813398446234
myjeybo	-0.848760902342996	6.8299620206489	0.30813398446234
BTN3A2	1.13124236279161	11.183597944424	0.308189948497569
RNU4ATAC	-0.902555003024359	11.9894806592588	0.308189948497569
PIP5K1B	0.876268225673455	6.38574875686421	0.308189948497569
CRTC3	0.951762139884572	8.65220508783917	0.308483593360951
rorroy	-0.963110304096412	6.40791869489394	0.308801058567438
RP11-680F8.4	0.903522272671408	5.28629228586469	0.308903923567497
KCTD5	0.864605245644193	10.4179247776722	0.308928483182638
glosteybu	-0.980488259659276	5.63354811749276	0.309192396121129
sherbawby	0.89501891152748	7.21380486881665	0.310974615412054
SLC25A32	0.835203225809108	8.96452325761095	0.310974615412054
mehumu	-0.857706978195639	7.13515826851597	0.310974615412054
dershoy	-1.08979451671944	8.15710679691656	0.311006508854274
koyshy	1.24226494961056	7.57122839892462	0.311006508854274
RPL21P32	-1.00538012220534	5.32390657642154	0.311006508854274
gopawby	-0.87652732466473	8.13327609634207	0.311006508854274
tari	-0.843605196872358	8.22960190999531	0.311006508854274
AC118282.3	-0.951644316661991	10.6095950330002	0.311006508854274
sheegloby	-0.961729588638438	5.40921241057255	0.311006508854274
RNA5SP195	-0.824815046058216	9.51394160950899	0.311006508854274
TCL1B	-1.41678474962711	9.96834962695069	0.311006508854274
ALPK1	-0.827429981844025	5.66341273532896	0.311006508854274
LINC00032	1.0195806937916	5.41670825088192	0.311506283382859
mumeya	-0.934562999893391	8.14912629158953	0.31163458104206
MSH6	-1.02829278388192	7.35610122911466	0.312399507453644
plufubu	-0.826991942620617	6.04456873957869	0.312399507453644
norgu	-0.91845330406617	7.89844348534218	0.312427411534324
roro	-0.984743881207618	6.88665686645002	0.312427411534324
CAPG	1.35385398535327	9.88254046440389	0.312427411534324
MIR623	-0.830850618421488	5.66435464108803	0.312749262837781
kuwaya	-1.09927477734868	10.706567807964	0.31325490794924
NR4A2	1.13842444879733	8.05111173083966	0.31325490794924
blarfley	-0.909342370484453	7.86902820113311	0.31325490794924
glufoby	-0.866796904744073	7.81597303614359	0.31325490794924
MTMR12	-0.826644284650145	9.00901262828669	0.31325490794924
wyspaby	-0.846247802795891	8.57209274753167	0.313314835066886
kerskubu	-0.828425744494761	7.83815454383311	0.313338733436874
snawfloy	-0.828837744690674	6.73972810661652	0.313338733436874
flurey	1.01917931467788	8.51149789474946	0.313338733436874
ERBB2	-0.83581306613862	6.58544556223155	0.313338733436874
pawzaw	-0.846796884577357	4.65062804040662	0.313338733436874
KIAA1958	-1.12917635038963	6.71143862884222	0.313338733436874
RTN4	0.901025889718458	11.3069473068656	0.313338733436874
PLPP5	1.09515687732268	9.3636972093709	0.313338733436874
NSUN4	0.842718319523091	8.74183304085789	0.313338733436874
SNX29P1	-0.852559343522076	12.3932773540436	0.313338733436874
CPNE8	1.01001301635657	7.58163789952614	0.313338733436874
UBA6-AS1	-0.85607625246438	7.22625649318957	0.313338733436874
cheyfley	-0.899808532346963	7.33167592424752	0.313435375287651
RP11-426C22.8	-0.843145226322082	7.80376118852414	0.314083790400648
raswawby	-0.834701240201109	6.99604311355039	0.314083790400648
humume	-0.910053150518988	4.89467359239793	0.314083790400648
mygy	-0.907146384085173	5.97753266895816	0.314083790400648
loyku	-1.4648859953944	7.05633888861892	0.314083790400648
RP11-646I6.6	0.825549443286946	5.80060259163639	0.314083790400648
reebo	-1.01360599631179	8.47541235321097	0.314083790400648
DYRK3	-0.818464876792506	5.35291083828598	0.314083790400648
cherwawby	-1.52651595088588	6.74706612046828	0.314186225099143
flawfloybu	-0.950549302320835	7.73921137154746	0.315015758052719
MYO9A	-0.866215934166218	9.6224772534814	0.315119959686685
BX088702.1	-1.04319619844953	11.1986129187939	0.315119959686685
XPNPEP3	0.890713891974582	7.76975946140559	0.315119959686685
FLOT2	0.876790663472628	8.70380974285092	0.315119959686685
fawnawbo	1.06554837126887	9.12586874434955	0.315119959686685
kloverby	-0.817198899566293	6.69437384785857	0.315179713006832
bomoybo	-0.820197177745997	8.98750823439537	0.315435613875639
ABI3BP	-0.816732391331072	5.97530694222594	0.315890635126623
gyjorby	-0.970936221050482	8.35570749071978	0.316336015714679
RP11-844G16.3	-0.871166303946783	5.06797129427739	0.316336015714679
RP11-114H7.3	0.815469911260057	6.7399916223419	0.316336015714679
MRPL23	0.886187956682163	9.09269388244332	0.316336015714679
TMEM63A	0.822781509131481	10.7310836731566	0.316355223258661
kawtaw	0.851312551968506	6.5128561721995	0.317858967535514
sparblee	-0.962045479825756	8.40024981950161	0.317860133533498
veyparbu	-0.823671498529355	10.243571215207	0.317860133533498
rarblyby	-0.945625224549809	6.55734259005991	0.317860133533498
MED24	-0.823504729772996	8.49693036438585	0.318138062581081
HSPA9P1	0.83342572958683	7.70890080973923	0.318138062581081
ZNF185	-0.813992133857639	8.70189203962664	0.318138062581081
vytuby	-0.840388414060066	6.83881364220599	0.318138062581081
simera	-0.813044975856441	8.39350622216027	0.318138062581081
chawybo	-0.841670020257378	5.49852647623855	0.318831119815943
SAMD15	-0.879618133899699	7.4768059407169	0.319104175653576
BANK1	0.868299900392501	11.7867695247784	0.319248684350171
S100A11	0.862567424127999	8.66000090014088	0.320297343743727
ANKRD36	-0.811710497850001	8.67148761712112	0.320297343743727
shorplerby	0.811043307127513	5.94173309061609	0.321123269698821
TCONS_00025531	-0.81252921786652	6.77090166019866	0.321146405651983
loyplu	-1.12450995826202	7.68051831616989	0.321146405651983
wuvubu	-1.04776701237467	7.7278943551012	0.321513567810285
jopee	-1.08312391766742	8.67147621361039	0.321513567810285
largeebu	-0.815737104770772	7.96383869123146	0.321776716481538
NBPF9andNOTCH2NLandNBPF10	1.28144152529256	6.38852150937911	0.321776716481538
beewabu	-1.19350479076196	5.30846930025252	0.321776716481538
batey	-1.1150674872591	9.34627403839238	0.321776716481538
lubu	-1.00390207234255	5.46271173678898	0.321776716481538
RNA5SP363	-1.2031976540048	8.52760318343508	0.322179211049161
swerdor	-0.851833352551926	9.54685225752135	0.323031848975872
GSTM4	1.26846917182661	8.40340012192619	0.323317778171644
cheever	-0.814290472207528	8.18942756774876	0.323356102886561
gorbleyby	-0.825307396360093	8.17029723963473	0.323996796364169
USP53	-0.810836241104499	7.87037733742744	0.325625565348984
floyslo	-0.805602274469765	5.9197902853633	0.326878291995333
SERPINB6	1.2547968378604	9.48686406293767	0.327132394294875
PANK1	-1.10373718474025	8.2409020014048	0.327386359346441
norswerby	-0.838840573868933	9.66192175007134	0.327386359346441
mimira	-0.811982078004618	6.78242623842395	0.327386359346441
RPS6KA5	0.816867684688415	7.49221415522459	0.328323019307324
smerkabu	0.821817443346808	6.313814038298	0.329059033155721
VDAC1P9	-0.811535951834902	5.65596341232964	0.33019520929322
sneyskey	0.812519094212377	8.12913058672772	0.330455340527709
poygor	0.846267337341555	5.97937026778618	0.330455340527709
BCL2L11	-0.802009548943534	11.7359193925952	0.330885273243806
plarslorby	-0.815833336228179	5.80858783613819	0.330885273243806
RP11-136F16.2	0.898566561388811	5.56974946895987	0.331281377253581
shyzybu	-1.01763166897012	6.88108271893287	0.331372804803905
ITGAM	0.800926429077441	8.11229797236043	0.331648917165426
AC023590.1	-1.12813891908914	11.8355841658993	0.331648917165426
sparmeebu	-0.934296708712328	5.33046112577901	0.331648917165426
pawboy	1.28733093527734	6.82085483813679	0.331648917165426
nytu	0.903223674472328	10.3188645240872	0.331648917165426
boneyby	-0.81574715733299	9.83865431937078	0.331648917165426
noyuya	-0.812303138772327	9.04486450245983	0.331648917165426
RNU4ATAC13P	-0.825295982108056	8.49991347220249	0.331661615191194
RP11-1102P22.3	-1.38157325872613	7.28736927909708	0.331661615191194
shypey	-0.861965208444385	8.21651633089212	0.331661615191194
blorneybu	-0.850782852379055	4.74063292496329	0.331661615191194
shorobo	-0.861127847798272	10.9975703145636	0.331661615191194
CTA-357J21.1	-0.910326423943873	7.43463610734509	0.331661615191194
verdorbo	-0.831260169736529	8.06397643935634	0.3322513913316
meyflor	0.832285269215483	5.44874185808818	0.3322513913316
speenabo	-0.867000767976802	8.1345349987567	0.332447385116317
RP11-72I8.2	-0.898424940338433	10.4464099636699	0.332447385116317
RP4-536B24.3	-0.806313010875045	7.42610250706476	0.332447385116317
flucher	-0.955921833182557	7.94217314877484	0.332447385116317
kervubo	-0.943461158709881	7.56017058375522	0.332447385116317
AC078993.1	-0.823116389247671	11.6681861987461	0.332483590650232
jasma	-1.01004335189395	7.37331963737328	0.332703813020151
AF131215.8	-0.797938070883202	7.01275627690515	0.332881728571696
IGKV3OR2-268	1.34426358259837	8.39765104755979	0.332881728571696
koyomo	-1.31845981293899	5.82723388039845	0.332881728571696
gably	-0.80294647919995	7.68627380171133	0.332881728571696
OR2T10	-0.797656235519238	6.65634650659902	0.332881728571696
stofeeby	-1.44309540587707	9.20037580690125	0.332881728571696
sawaro	-0.797289833844975	9.66261321182011	0.332881728571696
deery	-0.814004832890498	5.76121894174106	0.332906396066139
Metazoa_SRP	-0.845324606651826	9.13503950283341	0.333588917145705
GYLTL1B	0.893665762352044	11.2706945830325	0.333672168012747
TMCO3	0.820209232498836	7.69822365337745	0.333935598511246
IGKV7-3	0.852814684890844	8.34752961099899	0.333935598511246
DYRK4_	0.890827308325086	7.86373552593064	0.334254677715897
vasmuby	-0.87583685248516	5.53964373924588	0.334254677715897
damy	-0.979446989398199	9.21813974841655	0.334254677715897
plyfleyby	0.798102805121228	7.40418924457574	0.334254677715897
MIR1299	-0.894630829741362	11.3837786796669	0.334254677715897
RP11-386I14.4	1.14476707286644	9.26578902023301	0.334254677715897
PGAM1P6	-0.801883483325562	7.59325429236665	0.334263139192091
BIRC6	-0.826106349845085	8.1298929660468	0.334285011757267
RP11-2E11.9	-0.848073168319347	6.30918793900806	0.334848203446955
sworto	-0.796210864693194	5.93917524645804	0.335022206008238
bleekla	0.794905161040345	7.03049237915649	0.336235379589402
GPX1	1.07991741248776	9.1203776304856	0.336328939276319
UNC93B3	0.799043933232298	9.73641959850448	0.336465367736683
CTD-2240J17.2	1.18877470630373	7.36779760656921	0.336465367736683
mugo	-0.797897904999517	8.21111191688685	0.336959650590562
AC073052.1	-0.808817622085384	8.45363715325435	0.337314751662238
tosweebu	-0.847827664446072	10.264421311539	0.337336141757642
jeyflu	-0.902965634852821	5.04666244324111	0.337337368953401
CR1L	0.79255849753443	11.3998082603442	0.33763250863087
nehi	-0.852169197560887	7.9565712390344	0.33774361428056
yawamo	-0.826570260591449	8.20304925736061	0.33774361428056
RORA-AS1	0.83862301507122	7.23402802486375	0.337820353996368
woydor	-0.867308314233389	6.33527019675426	0.337880643860193
vogy	-0.79185496628262	7.26126306014587	0.338638356454282
RP11-141B14.2	-0.995155610108394	7.38379381902529	0.338638356454282
slujarby	-0.792655639925876	5.94613501491335	0.339188974806192
snyzey	0.790615324013839	4.94299554651839	0.339188974806192
swusa	-0.835115334677174	6.8285164697881	0.339560521407046
ANO7P1	0.82314771050781	6.08197095758825	0.340304325920795
fermy	0.956840083063371	7.87126644925186	0.340304325920795
IGHV3-33-2	0.789663208213174	9.5700453060258	0.340304325920795
TMEM206	-0.800574864440045	7.34481860641635	0.340304325920795
hinuyu	-0.873834404022975	5.26962036016918	0.341006165768391
surerbo	-1.07768717450942	6.31925653714365	0.341006165768391
FAM177B	1.79470868313292	9.37817520744296	0.341180599489748
SGMS1	-0.812063858557341	9.67339033699676	0.341180599489748
bleysee	-0.788976699893602	10.0490890352985	0.341180599489748
klyverby	-0.803815504337193	5.31121618697855	0.341606302758811
RP11-1036E20.9	-0.810089122229853	9.5786543790727	0.341606302758811
yotami	-0.898358383421616	9.60381469071017	0.342016603973503
AL161422.1	-0.846902266751692	9.29712752826146	0.34211265769679
shasoy	-0.833193785758346	4.75255053520835	0.34211265769679
WNK1	-0.835615083129067	8.06250300405133	0.342274729282991
AC005355.3	-0.821513120776808	5.23721332247567	0.342703434713564
KDM7A	0.788483211196451	9.93703467114734	0.342788668946308
TAB1	0.803658441733644	7.90602450490947	0.342815414023614
peyfy	-0.838675007204077	5.3373577129309	0.34289942145088
zawroyby	-0.816633166789951	9.32979119420279	0.343109787582416
snerjar	0.867716730648902	7.77934743732741	0.343665549543305
GALNT10	0.802271410954373	9.08772745733341	0.343805096905565
lyskarby	0.916327375929555	6.51675907738651	0.343825199546831
RAB31	1.91925471496072	9.90759136804259	0.344714743255206
blakoybu	-0.800161451872364	5.35196751288062	0.344714743255206
RN7SL231P	-0.843985327547456	7.13940988721907	0.344714743255206
HYOU1	0.847882443267993	8.82485490465777	0.345353908581598
RP13-476E20.1	0.93086959903458	5.64638412324599	0.345353908581598
swawybo	1.23950181295901	11.6296103908914	0.345402413442034
ABCA1	-0.805642397697442	8.74935800610563	0.346752080246335
kesimi	-1.1193578285218	6.70064133532607	0.34694265028343
IGHV3OR16-7	0.892976466196631	10.2192484964038	0.34694265028343
IGKV3D-11	1.37626696931903	11.0565943300293	0.34694265028343
RFTN1	-0.783267805570987	11.6513111390145	0.34694265028343
wornerby	-0.816070563041788	5.96752656067176	0.34694265028343
RP11-105N14.1	-0.789090955720022	5.67330943617854	0.34694265028343
chorweyby	-0.961880107959188	6.3911143179059	0.34694265028343
peeswuby	-0.80926927799081	5.44076912153761	0.347496905378669
spadeebo	-0.783182027918481	7.66568527241166	0.347825117986966
LPAR2	-0.781678768675636	9.660365372682	0.347825117986966
spasar	0.78694156589182	6.1562145002508	0.348044262570858
RPL31P15	-1.19345597955945	9.11118208726767	0.348044262570858
TRAM2	0.805990188065977	10.3564878380632	0.348690902355908
gapla	-0.909401794287818	7.37661335238433	0.348690902355908
smublo	0.780427618950202	7.12031498969961	0.348690902355908
snorfa	-0.994598238189618	6.73543166310547	0.348690902355908
C3orf67	-1.26981980944767	6.86023959169593	0.348690902355908
FKSG29	-0.885981627005174	8.99190220025493	0.349323058028422
neymeebo	-1.53667716135656	7.55570122537318	0.349323058028422
RP11-138A9.1	-0.778822768922745	9.26287711353772	0.349986831134248
shokerbo	-0.876605250996019	9.05217643785498	0.349986831134248
RNU6-957P	-0.91739648000051	8.55997423449805	0.350128829117479
jyforby	-0.815031745166428	9.93272638382629	0.350171557074249
KAT2B	-0.857007931379454	8.32906057687233	0.350171557074249
plychy	-0.803739621715583	7.46386031752416	0.350210951862661
RP11-536P6.3	-0.787883564355352	5.9937774195255	0.350406523388781
fawmybo	0.781023093066238	7.62590692999254	0.350406523388781
sneyboy	-1.00023595357767	7.78744237222347	0.350406523388781
NRSN2-AS1	1.0028132793683	8.41218357944637	0.350406523388781
GPRC5D	0.835800896802294	5.46703314528302	0.350406523388781
shersnor	-0.830759456746176	9.3123597231942	0.350406523388781
RUNX1-IT1	-0.849016354742819	9.82328110011679	0.350406523388781
RP11-191G24.1	-0.794032754006923	9.10805972898526	0.350406523388781
peyryby	-0.895247508394495	8.68346766035988	0.350406523388781
skapu	-0.788635855225582	8.98278041850367	0.350406523388781
RP1-225E12.2	-0.803485112677557	5.66885189964979	0.350406523388781
AC068946.1	-0.77892312040371	7.7988443285461	0.350406523388781
POGZ	-0.925877515492852	8.28892304620979	0.350406523388781
rokuyo	0.788024817149298	5.53109206923796	0.350795936333502
fleyzu	-0.778848096983237	9.00127060940104	0.350795936333502
garwee	-0.775210386278205	9.74473501328818	0.353045404516474
ZNF780A	0.827224579027075	7.2627216886677	0.353238660670871
SCARNA1	-1.49760366347808	7.60042657481043	0.353238660670871
IGHV3OR16-16	0.846104658146396	9.04169751235224	0.353238660670871
IGHV1OR15-2	1.36335306992599	9.37177472675668	0.353282520895906
veybor	1.00564149401419	6.95107511920591	0.353282520895906
APOL3	0.774336070088593	8.92991241263721	0.353282520895906
lawgeybo	-0.777809004654819	6.98170599477702	0.353282520895906
ZSCAN9	0.775390973309063	6.60192667241392	0.353282520895906
TRAJ38	-0.942376637946808	7.76406387202231	0.353282520895906
spoyja	-0.883657185111011	5.32215499017927	0.353282520895906
MAML2	0.918052014240937	7.80676907634437	0.353535020598045
SNORD109B	-0.77440047014308	4.97389265040836	0.353535020598045
VTI1A	-0.774031660913415	7.14292023283664	0.353535020598045
geevorby	-0.803358169710031	9.36089351494735	0.353535020598045
AURKA	-0.806819069744674	10.4129115608947	0.353535020598045
PPIC	0.784248137707967	5.84094477162874	0.353535020598045
KANK1	-0.977446224508857	8.3435837204728	0.353535020598045
MCTP2	-1.57441493191702	9.70927715763083	0.353867927033116
DOCK10	0.857124301414619	10.2782957558963	0.353867927033116
SNORD41	-1.01552950741466	6.9204793994621	0.354513394708707
skorskubu	-0.868880192019233	7.03326821451959	0.354549435171768
RDXP2	1.01438026407803	5.78589571408169	0.354549435171768
varvarbu	0.813388106249859	8.49099139276441	0.354935734028998
EXOC4	-0.786847593340907	7.50460073352295	0.354935734028998
FRMPD3	-0.808786892006531	7.82318201085444	0.354935734028998
smeykuby	-0.796963328524555	11.0259201064907	0.355057439362202
RP3-355L5.5	0.790489657219744	4.9465384717697	0.355057439362202
forklor	-0.778868176284359	8.31877999273147	0.355302090655237
fleefeybo	-0.810638527950953	8.83065966294677	0.355302090655237
ERCC3	-0.791051069609186	8.8241985163369	0.355302090655237
kiromo	-1.07397685022057	5.96000283549649	0.355302090655237
CH17-212P11.4	1.4449397734514	13.3115589217235	0.355302090655237
flatarby	-1.03445015665441	8.28383191961132	0.355302090655237
ADNP-AS1	-0.778979657746569	7.50484752067904	0.356092342652821
FAM81A	-0.960820441782221	6.18073774471947	0.356302505184525
LL22NC03-30E12.13	-0.770737731244134	6.43012873558759	0.356302505184525
LOC101929099	-0.772875483224911	6.23483079598262	0.356302505184525
IGHV3-30-2	0.815001479353714	10.390486933455	0.356302505184525
ARHGAP31	0.794654059623258	6.93057770555467	0.356867090133757
RP11-876N24.2	-0.906728067288589	8.57336313431779	0.356867090133757
MOB3B	1.54563474750067	9.9118730207868	0.356946077937072
snerfleybu	-0.841256684323843	6.96523337778002	0.356946077937072
UBE2D3	0.824600323777202	6.95440061563776	0.356946077937072
CDC14A	0.775427196862687	8.44892162494471	0.356946077937072
MIR548AQ	-0.804621060221758	10.0108362615191	0.356946077937072
IGHV3-48	1.43750208890996	8.97335745084107	0.356946077937072
KATNAL1	-1.1471200515539	7.36555424326519	0.356946077937072
tuwarby	-0.873180124267687	6.10345912346683	0.357192763705163
flobee	-0.936803912515129	8.90275087382202	0.357759010526358
gluslabu	-0.780590087547756	5.91172230750327	0.357759010526358
geyflaw	0.823060190212781	7.13240748680439	0.357793602872236
berdobu	-0.795502511927748	5.15782791394246	0.358077147099769
MIR4324	-0.775640389404466	9.21189130058026	0.358077147099769
slerfeeby	-1.45079138607167	8.55056157263005	0.358077147099769
korwu	-0.857012840384022	4.94699689406248	0.358077147099769
RP11-82O19.2	-1.01834396037968	8.00994906202068	0.358077147099769
S100A4	0.799048367619537	8.52396712795959	0.358077147099769
HOMER1	0.926549388814952	6.56195147982652	0.358399284090275
RN7SL559P	-0.783785752692965	10.5137016873918	0.35900790349
teycher	0.765987112572777	6.72814707433009	0.359094495148656
RAP1GAP2	1.07420759380628	7.97820619116365	0.359094495148656
klomey	-0.765681136389415	6.24977130543008	0.359094495148656
nisiru	-0.792651889258034	6.85040018435741	0.359094495148656
CRYL1	0.873772363385909	8.37009086636871	0.359531747653395
kloyskuby	-0.840723117077849	10.7893341540039	0.359766847092272
darpy	0.791071871297756	6.95661113397832	0.359766847092272
glypee	-0.773488227965596	9.17820366691808	0.359766847092272
tisomi	-0.793802183792003	8.13038042921544	0.359766847092272
SH3D21	-0.813676881641925	8.50827507064616	0.359766847092272
BRWD1	-0.780180277148054	11.564104546401	0.359766847092272
RP11-611O2.5	-0.928466582999809	6.888347228768	0.359766847092272
RP11-856M7.7	-1.07605848911603	6.99880748693769	0.359766847092272
SPG20	0.84836544392446	6.2572154417838	0.361127498136129
slawju	-1.03613161184744	8.12743234353452	0.361127498136129
C2orf27A	-0.763817967112689	8.424258051208	0.361127498136129
NUB1	0.77429584288053	8.30546704119733	0.361127498136129
CECR1	1.22254401173613	11.1659987083485	0.361316753862657
pymuby	0.811976247582733	8.69943620662982	0.361316753862657
kleyner	-0.966924280751715	10.2175581596979	0.361800832002745
sneybloybu	-0.807272548124638	7.71888588786093	0.361800832002745
RP11-355B11.2	-0.838174355514221	8.10517173463212	0.361800832002745
FILIP1L	0.787416206922595	6.6235898595475	0.362534641358586
TUBD1	0.802049536166814	7.53944644790825	0.362534641358586
zygluby	-0.764670362195687	11.0369082527421	0.362888648941673
yosime	0.761518852572127	5.4434129334601	0.362888648941673
PHACTR4	0.851929022093427	8.66736926961719	0.363300748764842
TNRC18P1	0.937996923746632	6.53577863479087	0.363300748764842
MYC	0.852511518212503	9.22246581301085	0.364624875751274
momybo	-0.887806072745747	6.71388114546979	0.364624875751274
jershoybu	0.880519789071415	5.62177778016372	0.364624875751274
CMAHP	0.790454602003504	9.58319470222146	0.364624875751274
VN1R42P	-0.760470607582204	6.19396249468999	0.364624875751274
RNU7-55P	0.783159014794607	7.01153010509256	0.364624875751274
CFAP54	0.87679011340018	5.81751675081859	0.364624875751274
muriyu	-0.794462557571225	5.2183965774581	0.364624875751274
RNU6-377P	0.763869615625684	7.63142440244546	0.364624875751274
HYOU1	0.879401423469787	9.6047773514426	0.364624875751274
SPRED2	-1.04836422297036	10.6595481759763	0.364624875751274
sterchee	0.990404037759467	6.139026724191	0.364624875751274
STX17	-0.776136233694428	6.67489370092489	0.364624875751274
skawbuby	-0.771283743413536	7.40469083455976	0.364624875751274
SNORD91B	0.758598259305961	6.13654156015738	0.364624875751274
chajy	-0.831911188117907	7.77503229505244	0.364624875751274
sloygobu	-0.824766436832042	4.99671395828185	0.364624875751274
RP11-464D20.6	-0.890061405234809	8.02113876162647	0.364624875751274
LYPLAL1-AS1	-0.912062299047417	7.10668840039513	0.364624875751274
peepubo	-0.777528196814387	7.74706721211881	0.364624875751274
wakome	-0.762091116146245	5.03947900046288	0.3650658698302
jerfeyby	-0.759418357287765	6.428882110245	0.3650658698302
HCG2P6	0.873652722152873	6.16991770497584	0.3650658698302
SDHCP3	-0.763864397436579	5.42880222199067	0.3650658698302
parwuby	-0.757860919294739	7.39710260644271	0.3650658698302
LIX1	0.83362083522637	6.90880744303845	0.3650658698302
loyworbo	-0.768427993763127	7.77356094869803	0.3650658698302
MTCO1P15	-0.846532826506485	6.06205299872434	0.3650658698302
nitomi	-0.94666286350697	7.30723356464989	0.3650658698302
leyfy	0.758230712376157	6.89338702207717	0.3650658698302
MTX3	0.759785210633928	6.94230665496514	0.3650658698302
logu	0.799023837817853	5.78659700898005	0.3650658698302
SLC25A5P1	0.756831866053658	6.84154370500494	0.3650658698302
veenerby	-0.855922417328668	10.8218351819345	0.3650658698302
RNU6-786P	-0.791481687445241	5.79239449945752	0.3650658698302
spogey	0.78227274473223	5.46113552783095	0.3650658698302
RP11-464D20.2	0.775282753953015	9.91515273481397	0.3650658698302
lorber	-0.783373604646057	7.30689035535411	0.3650658698302
weenee	-0.813625258673722	8.46396195903631	0.365668954137115
MAP3K5	0.779853803741656	7.89122995114996	0.365668954137115
LRTOMT	0.768060191250171	8.16466260114015	0.365668954137115
tysey	0.934290134634414	5.73585455875032	0.366073076131641
CD96	1.97101831934077	10.5716915853303	0.366223295245268
RP5-1085F17.3	0.760223304564839	7.319003070678	0.366775464537706
ACOT9	0.771618453909195	8.31955718909917	0.366875845346697
ZNF721	-0.756272144440179	9.40814515379641	0.367102147150339
swornerbo	-0.754959092041025	9.08491909101479	0.367619736264154
bleesteebu	-0.765839717599459	6.34948506789747	0.367619736264154
POLK	0.820182764709837	10.2320549165439	0.367619736264154
PITHD1	0.819123284580105	8.96270499845759	0.367619736264154
morgorby	-0.787227541046057	5.43557754456479	0.367619736264154
smydoy	-0.76611507984929	5.95828895663165	0.367619736264154
lorpluby	-0.753842817105458	4.9747861308039	0.368463924272322
ADARB1	-0.760022742769636	9.09176369055448	0.368463924272322
blyfo	-0.789793811359919	7.40521988195663	0.368463924272322
stokaby	-0.855793860727428	6.47950677306619	0.368463924272322
XBP1	1.15347497312026	12.1404593960195	0.368463924272322
FKBP7	0.763559158521313	6.35140892013317	0.368463924272322
AC005702.4	0.756380893304264	10.532656057701	0.368463924272322
sheynor	-0.866703884740359	9.91496162178685	0.368463924272322
ACTR3P3	0.772997014044687	6.29049950851962	0.368463924272322
serlaw	-0.819425330241723	7.90963113529521	0.368463924272322
ODF2L	0.937010459846352	8.69555559057822	0.368833397377066
flublee	-0.754928852038788	6.07656743585746	0.368833397377066
kleydey	-1.07696718399191	8.37848810540168	0.368833397377066
THRA	0.780072588273179	7.4796407026731	0.368833397377066
DDX60	0.994386644437221	7.17075746221153	0.368835732114603
bleefer	-0.784283943502064	5.13293034446777	0.369063403572813
sarswer	-0.876987860070485	10.1704043798654	0.369332329624059
shargabu	-0.935623808748514	6.84128450255315	0.369420784249632
sneyjar	0.805631141081426	6.74911876138104	0.369647724145427
LCOR	-0.839560127614782	10.0046956037653	0.370264566030596
himora	-0.775579787627711	8.03054714796175	0.370264566030596
PARP11	-0.903406903575604	9.17741873000043	0.370264566030596
zoynawbo	-1.19332394997129	6.82064520335014	0.370614169225039
RP11-153I24.4	-0.765692352682049	7.84118868124776	0.370961451527653
LINC00664	-0.777389593742853	7.96264372415996	0.371156696209081
dysobo	-0.750164985788239	7.41584101035125	0.371274724062708
spoler	-0.839292938207357	8.5832364807464	0.37158732260668
parrarbu	-0.897413755705534	8.80152961599857	0.37165949513738
RP11-48G14.3	-0.749184161254934	6.23782288478015	0.37165949513738
warslobu	-0.897557813651355	7.57426677115931	0.37165949513738
RP11-340C20.3	-0.757823206021014	4.67567564434694	0.37165949513738
bleeslubu	-0.849504918367412	6.52959767729212	0.37165949513738
RGS17P1	-0.749741341398812	9.05856352506217	0.37165949513738
noberbu	-0.759637956494037	5.54022927035209	0.37165949513738
CBLB	-0.748766758666754	10.8116672653475	0.37165949513738
AC005255.3	0.764125837527791	7.57148999648028	0.37165949513738
skorfo	-0.756556734246204	8.54300320936076	0.37165949513738
vawgar	-0.756556734246204	8.54300320936076	0.37165949513738
RP11-15E18.1	-0.798815299560696	7.29935156275443	0.371986448018909
ZBED2	1.06013610011896	8.41731263604819	0.372524640584169
sparweybu	-1.06203022508406	7.79214485884123	0.373153557063896
sparsloy	-0.755397742400602	10.4476491217201	0.373153557063896
RP11-25O10.2	-0.836703312745971	6.8789646702554	0.37375083735375
NUBPL	-0.776033916792544	8.57343816528246	0.373796208983969
sparstyby	-0.785941253346902	8.77312449878736	0.373796208983969
RP1-29C18.8	-0.755051634558712	8.72402369757063	0.373796208983969
RP11-316J7.4	0.758219475504363	5.36029425356835	0.374044919545103
HID1	0.746463847676995	7.09610401073577	0.374096937755872
boyboyby	-0.981761750035475	9.48359651335174	0.374096937755872
plomaby	0.758878264923247	7.98043579292547	0.374096937755872
jormoy	0.746039534016664	5.4246927650547	0.374096937755872
MCEMP1	0.752725343139912	7.05337949631319	0.374096937755872
IGHV3-43	1.48187766747887	12.3184557456162	0.374616276574966
KCNQ1OT1_3	0.875472239919934	7.51589166254235	0.375225175011448
TLR7	1.61353077602388	8.97526499163951	0.375283843655444
gloysarbu	-0.778801427854843	7.21960077738423	0.375861746210504
KLF12	-0.847974038219163	11.2715921937525	0.375861746210504
chargley	-0.894595573129189	6.400165398898	0.375861746210504
parar	-1.77346812821732	6.68411164773057	0.375861746210504
RP11-686F15.2	-0.761114453647409	7.44595296876172	0.375861746210504
pluner	-1.00560948479727	9.91863754829868	0.375861746210504
RP11-357N13.6	-0.763834715733432	6.27040581579937	0.376058700956572
RP11-295I5.3	0.845052960015536	5.29228811428547	0.376058700956572
gersobu	-0.764190738183459	9.28309660078767	0.376058700956572
RNU6-1042P	-0.746921078095443	5.54745154559675	0.37621201380634
RP11-128N14.5	-0.927566931720728	9.8111283039079	0.37621201380634
suwy	-0.758699671571967	6.63866403286847	0.37621201380634
AKR1E2	-0.749431246020282	5.92616197417426	0.37621201380634
RP4-555D20.2	-1.17512450943674	9.06890027086493	0.37621201380634
moyflaw	0.743798905769419	6.67096963284614	0.37621201380634
FKBP11	1.00630883305695	10.0868728994146	0.37621201380634
leezuby	-0.894614758908512	6.23248264924097	0.37621201380634
sukoru	-0.794315485593208	9.74187919468383	0.37621201380634
sneymawbo	-0.776688645199181	8.52819360945127	0.376399565410192
RNA5SP105	0.749655902340309	5.6869569870669	0.376486648165824
zeedybu	-0.764742019880873	6.93088957577403	0.376486648165824
CCR7	1.56131981709473	11.8728768650998	0.377290904902125
STAG2	-0.933567297302608	8.8337446598705	0.377298721498754
jushor	-0.741916479165812	9.69057642544395	0.377460134327614
jupla	-0.968201450705047	7.30827004039509	0.377460134327614
tovaw	-1.05441413821613	8.01012230300037	0.377460134327614
PRDM8	0.742669410934464	6.67997553597014	0.377460134327614
SLC2A14	0.869612211116057	11.8134865344789	0.377605604006309
jaser	-0.846961867318538	7.36801861498699	0.377605604006309
spawabo	-1.05311545405227	8.76798410614615	0.377605604006309
RP3-425C14.4	0.805563586950015	7.53181765962382	0.377605604006309
CDC25A	-0.769679210351994	6.25785997222573	0.377605604006309
swawchar	-0.778624370239792	8.27253880214011	0.377605604006309
CELF2	1.38571316578987	10.7720625097321	0.377605604006309
feejor	0.749525686586211	5.71879332258757	0.377605604006309
CREB3L2	1.50715625701015	9.97549085443829	0.377606360834522
NFYC-AS1	-0.740468143772345	7.68495233808787	0.377882572892866
RNU7-193P	0.75557408427009	9.13371787233482	0.378115450106794
IGKV4-1	1.83757271314505	9.47300122902232	0.378125011388037
klarflu	0.976550328775163	5.55300307959942	0.378271008035267
skeefla	0.764226209096585	5.80114247123079	0.378782456398735
deeskey	-0.837315650768171	5.17095670197412	0.378782456398735
weyma	-0.884315757098683	5.50701705840172	0.379015047764139
CCDC183	-0.748651430983781	9.55400026679156	0.379015047764139
CCDC50	0.831768934607859	9.84737081554794	0.379015047764139
Y_RNA	-0.829502573764342	8.85730780946729	0.379015047764139
skokubo	0.743772463395389	5.63250392760342	0.379111245351142
RP11-127B20.2	0.751403582385805	7.0272862022398	0.379238890210621
WFS1	1.02378454899481	7.79748048778277	0.379799581109762
storserbo	-0.788715620086501	5.43490041084656	0.379895449229417
sheykloybu	1.29063115074369	7.78118036701021	0.380090014034404
IGHV3-38	0.805261004592078	7.61688135998233	0.380355603380103
RP11-195C7.1	-0.80385022441946	7.01271462539511	0.380667525615917
CROT	0.847389037203184	5.96881000791856	0.380667525615917
VPS37B	0.783441058890409	8.24288391372761	0.381987198660532
lorby	-1.08637716066213	6.33115081153725	0.382801267624147
zasneeby	-0.982326010110717	7.79608861553978	0.383881981507199
LOC100507487	-1.06162104996017	5.86190985161262	0.384175511148798
EIF4EP1	0.776592719035402	5.81238908343317	0.384201814550248
PHKA1P1	-0.749772575766827	9.27362825681519	0.384201814550248
nuly	-0.740840408451839	7.83046029369583	0.384201814550248
SPSB1	0.79250310410527	8.77985112942967	0.384810022029325
BTLA	1.1357763878892	8.67486145061466	0.38504628688256
FOXJ2	0.763494067593551	8.62830404843259	0.385475836420139
AC019129.2	0.76024769552892	8.13890502236135	0.386038976093681
RNU6-1035P	-0.761325818541846	6.74903389347762	0.386038976093681
P2RX5	-0.762796345821739	11.0868454010199	0.386898696530619
RP11-1102P22.2	-0.805973899525907	6.08053387191213	0.386949813284168
smoyjubu	-0.883162685874582	7.69895337241729	0.387150132400711
AHCYL1	0.740357834059306	10.4857004691258	0.387150132400711
APBB2	-1.28113803482398	7.7668169305899	0.387205061970967
snarshoy	-0.779298440535802	8.12002604244221	0.387205061970967
CAP2P1	-0.830458550861098	8.42676347841426	0.387205061970967
gawderbu	-0.787588479551115	6.45647569336293	0.387205061970967
garslor	1.00023130017063	6.98397830625838	0.38744264823278
SLC6A9	0.764637695947547	8.43072437378324	0.38889021341511
ZNF141	-0.758033696485048	11.4043335330976	0.389484715602672
EVI5	-0.988790059071084	6.66338181589697	0.389484715602672
IGHV4-31	1.04924967651584	12.1704112649957	0.389484715602672
DAD1L	-0.744546348141249	5.83681138998188	0.389484715602672
korlawbo	-0.788046306901035	5.2244092576462	0.389484715602672
RP11-876N24.1	-1.00521500715816	10.3556918912945	0.389484715602672
AC010884.2	-0.750953638599087	11.0840358331993	0.389565205894894
LOC100233156	-1.05881761940161	9.36702031526784	0.389565205894894
LOC100287793	-0.739781023317098	4.63121409974862	0.389981791849463
TAF9BP1	-0.734659827285266	5.72342996190466	0.389981791849463
LOC101929268	-0.760946105784673	7.18337533599169	0.389981791849463
morsey	-0.736257943333858	9.68151219914049	0.389981791849463
JARID2	0.735704788321417	7.71719217028321	0.389981791849463
MIR650	0.852912369728935	7.75109828151157	0.389981791849463
storbobu	-0.968807556387344	7.08540979089874	0.389981791849463
CU463998.3	-0.927242197726969	10.4152224842596	0.389981791849463
klawnorbo	-0.908933690473176	7.03364211431755	0.389981791849463
RNU6-519P	-0.732955330458731	4.76494203409767	0.389981791849463
NFXL1	0.794042356463772	6.71154075462974	0.389981791849463
PPP1R21	1.03406663382744	7.82035715442606	0.389981791849463
ALMS1	0.803768878519164	7.42037128929939	0.389981791849463
MIR4437	0.852527367497531	9.34867738367973	0.389981791849463
RNU6-1223P	-0.732371905727887	9.77967633829634	0.389981791849463
taseri	1.06367055648077	6.21073345479556	0.389981791849463
TRAF4	-0.730268168497305	7.71348331841879	0.389981791849463
PELI1	-0.806761563123345	9.68361019090486	0.389981791849463
slargorbu	0.762425239258145	5.4263270479929	0.389981791849463
swyfaby	-0.755983977576999	6.71478961980415	0.389981791849463
SMAGP	0.73191663022966	7.7901149816989	0.39013611453461
Y_RNA	-0.771558168032426	9.70343456407918	0.39013611453461
RP11-142E9.1	-0.860701625183737	6.20200744837225	0.390437433619064
swalor	0.827551712441429	5.20832193203818	0.390437433619064
SNORA2C	-0.729590472759689	7.54934290372196	0.390554722365261
beychobu	0.759587903081681	8.36405438530459	0.390963242546055
TECTA	0.745642155867672	6.31027692875373	0.390963242546055
RP11-408O19.5	-0.885802838838735	5.37218637670572	0.390963242546055
lawjorby	-0.78302624694199	8.42303470747033	0.392049169405779
zawskubu	-0.730910630609237	6.25845440208271	0.392049169405779
CTD-3035K23.6	0.813091587120491	7.29537661836669	0.392726938097395
sloyfleeby	-0.873750364576089	7.0537807499031	0.392726938097395
CR1	0.763899691383094	11.8654452937909	0.392726938097395
IGKV1-16	0.956030685048256	10.4748558091118	0.392726938097395
RP11-571F15.2	-0.838053057100861	10.0477620891014	0.392726938097395
Y_RNA	-0.73689949102051	6.70385151639005	0.392726938097395
Y_RNA	-0.73689949102051	6.70385151639005	0.392726938097395
FPGS	0.747951782742078	8.64862972863572	0.392726938097395
IGKV2D-29	0.778751090956662	7.30885549499362	0.39303922466852
RP11-454E5.4	0.799390782939594	7.78870159358144	0.393063917692863
RP4-614O4.12	0.739390654551607	5.31734899834213	0.393063917692863
PPP1R14A	0.730397093339429	7.85692322664324	0.393119948488051
ARID3B	0.75276864756426	8.42082909520204	0.39312905168724
RP11-756H6.1	-0.822146091132502	5.43653904968529	0.39312905168724
wysworby	-0.740474175925954	7.93641611238877	0.39312905168724
RP11-540B6.2	-0.730270382574815	6.37040773541745	0.39312905168724
kahore	-1.41652644779353	5.730271105738	0.39312905168724
smarjeybo	-0.735617388423711	6.47298195881445	0.39312905168724
RP11-80H5.2	0.754653773777484	6.09847726159081	0.39312905168724
RAB3GAP1	-0.733948172476855	7.27005553473431	0.3937873817554
farvoy	-0.784200482011494	4.77497970284641	0.3937873817554
tona	0.73231435242916	5.64846480770734	0.393842910353765
sostoy	-0.766556708884975	5.47267820297896	0.394280051086524
klablybu	0.726135743430427	9.24446003929192	0.394677415310079
PDCD1LG2	0.744635501208736	6.49810726051921	0.394677415310079
FAM208B	-0.726024141276541	5.84244342976088	0.394677415310079
shersky	-0.727227518693376	8.0770395154329	0.395172339987529
flergloy	-0.79388659061558	5.08679124296733	0.395280858016563
RNU4ATAC14P	-0.862905476058523	8.14410730701715	0.395280858016563
KIDINS220	-0.752492608714198	8.3995892154272	0.395280858016563
gybly	-0.757029212831578	5.60322453213168	0.395280858016563
RP11-968O1.5	0.759102279502612	7.45037015132147	0.395520699023996
RP11-268J15.5	-0.869653057881347	7.68553130829521	0.395814777506469
glawter	0.724208200465195	6.85655262827137	0.395814777506469
mysley	-0.725725862276192	5.92213644413007	0.395814777506469
sporspybu	-0.886325772432015	9.15908598590561	0.395814777506469
ERO1A	0.818382390948746	8.93516037046273	0.395814777506469
NDUFA5P12	0.943495120960081	7.29957092395699	0.395814777506469
blarnor	-0.791780091505523	7.18239202810775	0.395814777506469
FOSB	1.09222931395136	10.6998349061787	0.395814777506469
chojybu	-0.752769124214451	6.23274886852334	0.395814777506469
peepey	-0.777529268431407	8.71823137644645	0.395814777506469
ACVR1C	0.723157585349429	5.43608450860864	0.395814777506469
dawchaw	0.879564006036029	6.43905675653393	0.395814777506469
garchu	0.751331649925822	7.283605084095	0.397164251147352
IGLV1-50	0.938732414150858	10.4781538681592	0.39730659150111
RP11-798G7.8	-0.971778323415072	8.57969375433392	0.397722743183174
CDKL5	0.746177549199662	5.42376277142552	0.398023839234722
homi	-0.746328026184523	5.39271563603168	0.398023839234722
TIMM9	0.721531899613895	8.70260375331766	0.398023839234722
sheyvy	-0.862954136580445	6.96300483110825	0.399262057084727
PRDM1	1.40452440472329	12.1228917591259	0.399589081841383
borsla	-0.734137785505316	7.73979615409191	0.40060489170687
fleerybu	-0.763326202152593	9.10322201341192	0.401217391183353
OTUD6B-AS1	0.798178545666526	6.43771557966687	0.40155235609236
skoparbo	-0.730435518727022	5.37556568371773	0.401645233996516
CTB-181H17.1	-0.783023470889566	7.54126269443537	0.401645233996516
soysmubu	-0.968489497199536	6.57928694262158	0.401645233996516
RMRP	-1.02043774007201	11.7889719155163	0.401645233996516
spawvabo	-0.756869480457809	7.42539123503235	0.401645233996516
dawterbo	-0.740389696559683	8.30751585495231	0.403340520367174
nawglu	0.745014780037106	6.8253814097606	0.403340520367174
dadoybo	-0.906638523177398	8.18415350024008	0.403340520367174
jordeybo	-0.873854697673588	8.36775789992674	0.403340520367174
soyrabo	-1.09706490023462	8.82349172945225	0.403909674510575
noyzey	-0.717958923951101	9.15481462655529	0.403909674510575
sheeforbo	-0.758675362563033	7.58040955776051	0.405223771026708
skoylu	-0.717227052579302	6.53076504049269	0.405289836358101
IGHV3-54	0.763821642250287	10.2586656263932	0.405706776320257
bychorbu	-0.850487395906059	7.37883530909766	0.406597852487588
CTB-113P19.5	0.886906803734491	7.58275151322685	0.406597852487588
SUZ12P1	-0.802318258321534	8.43099083749435	0.406597852487588
jomerby	-0.716842955283047	5.86904979376164	0.406597852487588
NDFIP2	-0.716252834825435	7.97345867928128	0.406766759488142
werforby	0.987662313592025	8.11376346142459	0.406785823726535
glorbeebo	-0.839459986050856	10.2354636998234	0.407431873736926
SDK2	0.725942831389909	7.95765785771786	0.40771857391229
AC103563.5	0.884189565606486	12.1412894835149	0.408093893903181
fuja	-0.715856052329865	8.52621171004606	0.408388983324582
AC233755.1	0.733003724294535	10.7415779580587	0.408388983324582
starzerbu	-0.771063198329394	10.0912820231139	0.40986556079628
cheeblu	0.748116213481629	7.41880385877726	0.410220105401947
cheeju	-0.777974676711375	7.38095806998474	0.410220105401947
NUDT4	0.836662021157859	12.4176619199662	0.410220105401947
OVOS	-0.770507338881597	7.92782783222334	0.410220105401947
leyshor	-0.730513832374197	7.53248026435827	0.410220105401947
smyspar	-0.742487498023586	8.63633881382945	0.410220105401947
DGKG	-0.873509570674814	7.5238903373917	0.410220105401947
AC063932.1	-1.21534559543476	7.37017086134367	0.410220105401947
gavu	0.72028445953605	6.14724287004086	0.410220105401947
zeyplerby	0.719059632101417	5.79160343642379	0.410220105401947
jarorbu	-0.718441453344532	5.45269608041475	0.410220105401947
sleederbu	0.879325110492822	6.09425876943898	0.410769245135595
poydawbo	0.787086888131641	7.11722330854427	0.411754962961173
nerfloy	0.749943276745247	4.90424992075285	0.411754962961173
chojoy	0.711563256017498	6.01406760083405	0.411754962961173
RP11-226M10.3	-0.783396555811593	11.145772218741	0.411754962961173
SARAF	0.868962710464217	8.63530988602936	0.411754962961173
MCOLN2	-0.712008447728118	9.94970790165625	0.411754962961173
sworju	-0.711320652967349	6.2008301919825	0.411754962961173
CD24	0.749956066108268	8.74724166907941	0.412608382923295
boykoybo	-0.711000876098055	7.69762000661589	0.413620230636272
AL133243.4	-0.709661108335737	8.00346904736282	0.414482078579081
VPS36	0.855812497399344	9.11441006872272	0.414482078579081
HYOU1	0.844983808651604	10.0060055447002	0.414482078579081
juber	-0.70902557374663	6.41872070169837	0.414482078579081
vyjo	-0.867795013989447	8.45501347946127	0.414482078579081
SRD5A3	1.15189610581002	9.31570054977121	0.414482078579081
SECTM1	0.737910986292153	7.33505550567039	0.414482078579081
nygo	-0.768873295388327	7.49924873611318	0.414482078579081
CTD-2515A14.1	-0.738946070857203	6.59001504476031	0.414482078579081
FP671120.3	0.709064274742913	9.77716378370938	0.414482078579081
FP236383.2	0.709064274742913	9.77716378370938	0.414482078579081
AL353644.7	0.709064274742913	9.77716378370938	0.414482078579081
AL592188.5	0.709064274742913	9.77716378370938	0.414482078579081
fykobo	-1.26902179264692	7.21141579471935	0.414482078579081
nitomo	0.728218875550681	6.19952463268525	0.414482078579081
NDUFA6-AS1	-0.917842946622185	8.58336271951415	0.414482078579081
BX088702.2	-0.888132924941946	9.21091031299187	0.414482078579081
zoborby	-1.09666802454611	8.01523286745311	0.414482078579081
SYBU	-0.727349120323362	6.908245155506	0.414482078579081
IGKV3-15	1.42850522800047	10.229229832009	0.414482078579081
worbor	0.714265980698684	5.80371503948116	0.414482078579081
gojoy	-1.32065358414277	6.6758501874986	0.414482078579081
huhuma	-0.783585475393275	5.86321706766756	0.414482078579081
DGKD	-0.775472756669928	8.24936110769597	0.414482078579081
DUSP1	0.82523671111051	10.2662016413047	0.414482078579081
RP11-573G6.9	-0.763065354229443	5.55142835926409	0.414482078579081
glymoy	-0.803940783919326	11.9578587640072	0.414482078579081
saskeeby	-0.724285483031202	6.27890635974009	0.414482078579081
SLC38A9	-0.770410823192977	6.99893879214829	0.414482078579081
RP11-468E2.5	0.849732888063128	8.25491366955603	0.414482078579081
C3orf20	-1.58662499569973	7.50738612583666	0.414482078579081
AC005702.2	0.740549626454141	10.5942294307684	0.414482078579081
LAMC1	0.715940025473705	7.73149003311473	0.414482078579081
ELL3	-0.900766631919639	11.8483997897101	0.414482078579081
RP11-170L3.7	0.89968423474277	10.569462442983	0.415347742654057
C10orf25	0.711404132785652	6.70364695146023	0.415516169176381
furarbu	-0.808609936328075	7.77614169537005	0.415516169176381
HHAT	0.774637214972065	7.91819458847505	0.415516169176381
RP11-77E14.2	-0.706434783053935	7.26598145009563	0.415516169176381
skerga	-1.09083729836466	6.67199658990742	0.415516169176381
baferbo	0.795937427379465	6.77400266041308	0.415516169176381
slawroybo	-0.707543914851066	5.1676699434854	0.415516169176381
torlaw	-0.891302024796882	7.81425845538479	0.415516169176381
lyseebu	-0.70567945703284	8.61813691556855	0.415516169176381
vykloy	-1.31346977927553	9.30586281968962	0.415516169176381
zaskeybu	-0.712932566057715	8.09720890989101	0.415516169176381
ASNSD1	0.858011537038064	7.22882421793924	0.415516169176381
sperwy	0.706932162597149	8.18809927336845	0.415516169176381
PTPRJ	-0.709760980292795	8.65966299703498	0.415516169176381
IGHV3OR16-15	0.778873626739817	10.200797957233	0.415536513033784
THRAP3P1	0.723743907851752	6.16553922547468	0.415536513033784
feekloy	-0.733747191836594	6.60238618275701	0.415536513033784
pokarby	-0.778263695701094	9.32762078621256	0.415536513033784
zoker	-0.720346584574269	9.92923280405643	0.415536513033784
rupo	-1.02627465954565	4.78145747084918	0.415536513033784
keezawbo	0.705830320490134	6.21951983721187	0.415536513033784
KCNJ15	0.72542933740103	5.48715662144065	0.415536513033784
RNU7-81P	-0.734760774009323	5.81683560707792	0.415621296073884
H1F0	-0.843482633617608	7.09539659572232	0.415695529011865
JUN	1.15510381019334	11.0181385380846	0.415695529011865
CTPS2	-0.877317058360796	11.4027137853336	0.415922455735655
sperskeeby	-0.706889329676159	8.5032699442465	0.41649392931232
berbly	-0.885967544584062	6.44642203229686	0.41649392931232
BHLHE40	1.15985149776655	7.56589106964577	0.41649392931232
IGHV3OR16-8	1.07082132633949	12.6081398552616	0.41649392931232
snoygeebu	0.913150079569514	5.58303710459195	0.417148075860612
SUB1	1.18184613351743	11.4784954768143	0.417290504493982
snano	0.719982851321282	5.57481580360149	0.417290504493982
H1FX	0.70983283771993	8.88557234579235	0.417290504493982
skakerby	-0.833015983343062	6.62453513668767	0.417290504493982
RP11-33B1.3	-0.71513906821458	5.80129057439266	0.417603609299238
THRB-IT1	-0.765297259829207	5.13755001431759	0.417629610100206
BMP6	0.721072481081866	6.04616634989199	0.417629610100206
perzu	0.743338409421809	7.8483970697294	0.417629610100206
smoyvybu	-0.702151657418485	7.81870835231762	0.41765168441393
zarpaw	-0.713390649404156	6.28743467556021	0.418003735628819
snawtubu	-0.725456309106889	7.63567678510537	0.418003735628819
dortoby	-0.912611892353538	7.04515576406522	0.418003735628819
warlo	-0.726753645689167	5.470427811023	0.41817891154898
neymar	-0.812760886140074	7.93924250575632	0.41845424136675
swawchorbu	-0.765709467205817	7.17404592066933	0.41845424136675
USP7	-0.717061086239035	10.3594767344844	0.41845424136675
HHAT	0.704697394841261	8.32950311780907	0.41845424136675
NR3C1	-0.741890419510098	10.1864691469856	0.41845424136675
fleyferbu	0.713009016181734	4.454150476709	0.41906819207119
klutoby	-0.848347719759268	4.97175567686823	0.419722800084061
spychor	-0.70920383907059	7.50800555072885	0.419722800084061
steylaw	0.785881977471332	6.77224121180927	0.419949372780599
AC110810.1	-0.716197410008007	8.59910018456051	0.419993874167083
slozoy	-0.709136328052971	7.3816015389936	0.419993874167083
soso	-0.712167639597884	11.325984456814	0.419993874167083
snawku	0.700282158027483	5.90492088242868	0.419993874167083
meypo	-1.42728181972467	6.51521727742459	0.419993874167083
myshey	-0.704590358062179	9.67390726773816	0.419993874167083
AC107982.4	-0.793076157995384	8.78621740710407	0.419993874167083
worlyby	-0.702268290916217	6.89801547291875	0.419993874167083
chawraw	-0.804785786814836	5.76122079075745	0.419993874167083
AC108676.1	-0.702163502811185	5.49696108284266	0.419993874167083
PSMD10P1	-0.708395627770356	7.76423909932993	0.419993874167083
klawjee	0.797098219029109	5.40065485528147	0.420292248222759
sperjoybo	-0.700364651274285	6.57960211407567	0.420660786845154
gobloy	0.722787088191057	7.02826470869358	0.420660786845154
MS4A14	0.702572283142792	9.01455659321224	0.420660786845154
woyspabu	-0.715040418518055	8.12735889626124	0.420660786845154
sweewubu	-0.942032817128183	6.35017685362578	0.420660786845154
MIR5585	-0.703989466962811	8.22704741905151	0.420875386654822
OSBPL9	-0.700883525769761	8.7973414240064	0.420875386654822
speyror	-0.698766314229139	6.57963588737793	0.420875386654822
MPEG1	1.19675043605201	10.1637182761891	0.42095072647216
dorsloybu	-0.704553558311274	6.36048872059653	0.42095072647216
SCARNA3	-0.770098887224249	7.80529936751607	0.42095072647216
gleynarbo	-0.709798132078261	8.62341933989935	0.42095072647216
bleyko	-0.709858516998284	6.71706580897454	0.421585624387928
nygaw	-0.895911155296858	5.86063444639984	0.421638378959515
AP3B1	0.698901915791388	6.11022349222331	0.421724724416822
ASS1	-0.723630079893984	7.04916467320468	0.421831083447519
AP001059.7	-0.700051069005949	9.87775449262698	0.422162315419125
hukomi	-0.726243955727856	7.36395687359114	0.422162315419125
OPN3	1.3070487568141	8.47550688438525	0.422162315419125
goflawbu	-0.721933223050387	10.2393075115366	0.422162315419125
OR13A1	-0.696927527033292	6.73927550031246	0.422256851361305
SLC2A3	0.738482763514579	10.700278294117	0.422256851361305
ZNF165	0.759827809652006	5.83390552582419	0.422256851361305
IGKV3D-20	1.29306636767968	9.18676326522672	0.422256851361305
AC008865.1	0.837069196279898	7.91626187819144	0.422256851361305
feybar	0.731183948064789	6.64456088239327	0.422256851361305
sheystorby	-0.746120001281237	6.04105238434366	0.422256851361305
KIF2A	-0.698072326149408	8.97887340811942	0.422256851361305
flosabu	-0.892631540365205	7.21652742065115	0.422256851361305
sperky	0.821436528658549	6.03931116685571	0.422256851361305
nolee	-0.767495003598744	6.62574208926467	0.422256851361305
hohoma	-0.70283149609894	6.21520622702444	0.422546812228507
gychoby	-0.69594633232683	6.99743626532055	0.422777794626501
TRPS1	0.696343238260339	5.84437449172132	0.422807105217255
ITGAL	-0.699353171154707	7.62785758463105	0.423613738169496
IGKV5-2	0.699154096123292	8.40450000338764	0.42370798371311
matoyo	-0.706056775193375	8.52961295695835	0.424272541197202
glerswerby	-0.732217117589597	9.1579978161214	0.424461635938852
ruyura	0.695288884328763	6.82614321146903	0.424461635938852
CCR1	1.38640351684161	8.37541293553324	0.424461635938852
flerkybu	-1.35092405353208	6.79400079841457	0.424461635938852
AC005618.9	-0.849164118270702	6.87354431655835	0.424461635938852
zeysweeby	-0.746877183930869	6.75398050366315	0.424461635938852
CTD-3075F15.1	0.704426898083806	8.66310013314822	0.424461635938852
kleysmer	-0.726338299375549	7.28869383487382	0.424461635938852
teewo	-1.2091372300091	8.77966551032853	0.424461635938852
shorpaby	-0.897742180786722	8.28518180002283	0.424841340450586
FTH1P4	0.694739384031479	9.03201762001014	0.424912300071277
AC079781.7	0.702358915602833	6.01669436707202	0.424912300071277
gluvey	0.770196240846801	6.3445193144274	0.425102068214334
skormybu	-1.02710714421409	11.0836840433044	0.425245515493333
DEFA8P	0.697491056407115	5.3798473745548	0.425245515493333
VIM	1.09841746252172	9.41067719204613	0.425245515493333
CTD-2302E22.5	-0.732032470247843	6.04281951563939	0.425245515493333
reepoby	-0.735679283918316	6.67924768293627	0.425245515493333
smovar	0.730267775314143	6.03416062673676	0.425245515493333
sarlaw	-1.71095937444592	7.78720626575369	0.425245515493333
RP11-109D20.2	0.696003479162091	6.15023632957004	0.425245515493333
basko	-0.692693879989372	6.89322251168396	0.425245515493333
spawsny	-0.792640294225708	10.6278219186855	0.425245515493333
CHST11	0.699233208152579	11.0639927928807	0.425245515493333
RP11-390K5.3	-0.732961035709276	6.7176069799993	0.425245515493333
seyveeby	-0.692699133796352	9.53550614889202	0.425245515493333
tawderbo	-0.697696733475967	7.36499904642648	0.425245515493333
MIR553	0.705611198744159	5.20689806260812	0.425245515493333
vargee	-0.705629181658594	9.43648619851345	0.425245515493333
HIST1H3G	-0.724345042612547	7.3625698706771	0.425245515493333
cheyjeebo	-0.746305609080328	6.70710096079442	0.425245515493333
sturu	-0.723204068921895	5.40665097619409	0.425416241084824
CYP4V2	0.698259144558994	9.15685714965702	0.425416241084824
RNU6-94P	0.727446364236109	7.59805945538174	0.425906665040013
neezorby	-0.691941918395347	7.7406845367016	0.426073232921377
FAM106B	-0.694253731261057	7.71641542193836	0.426330120017182
karrer	-0.765079933243324	10.4166570861664	0.426608125040791
kosho	-0.707572316565854	5.51943214207692	0.426608125040791
RP11-823P9.4	-1.0775230202974	9.12230808422862	0.426608125040791
bazaw	-0.714380361349657	9.2757273996102	0.426608125040791
rasomi	-0.698997622620667	7.11671155978361	0.426608125040791
beetor	-0.793152076522924	5.86018692011725	0.426608125040791
narzyby	-0.707078342820927	5.22188991280419	0.426608125040791
FRG2FP	0.696939174647363	7.26589518322833	0.426608125040791
jeebar	0.732894684400667	4.80233130926025	0.426608125040791
glanabo	-0.691221266323126	6.20873308428438	0.426608125040791
OR2L3	-0.765161414665822	6.87210324852676	0.426608125040791
SRPRB	1.09018437907885	9.55353170612379	0.426608125040791
blozorby	-0.708238481511547	6.94374859423167	0.426608125040791
KIAA0232	-0.703266597435911	7.3222788743828	0.426664825195964
RNU6-918P	-0.896448248425565	6.42634989804076	0.426664825195964
vublor	-0.85661856674701	6.10755534649156	0.426664825195964
FAM174A	0.81866344227379	7.077446716122	0.426734742805784
AC012074.2	0.697905342318232	7.67122379112454	0.426734742805784
ZYG11B	-0.755269526591595	7.63039610246361	0.427455708587671
sotiyo	-0.700125274821496	10.4884533287697	0.427751746216798
TAF5L	-0.715449743509595	7.74333993723764	0.428054963852711
AP3M2	0.810048049340137	9.05990477207347	0.428054963852711
sneezoy	-0.726032630877749	4.6750277680168	0.428399524559482
SNORD82	0.68920476526182	5.61427714296861	0.428452049289267
shytarby	-1.10275177678009	7.12249832078662	0.428776681665106
pyflawby	-0.760104482665967	5.84118630197544	0.428776681665106
kyvu	-0.691056057523374	5.35308602906345	0.428776681665106
RP11-81H14.3	0.705533349442878	5.78917784075547	0.430941804859957
RNU7-96P	-0.887894820664303	6.81018318463692	0.430941804859957
CCND2	1.08248103801908	10.7728313762631	0.431177373654298
MIR645	0.712008841724294	9.91673063141277	0.431452501492629
PLAC8	1.31789459797762	12.1146492055481	0.431742612048903
RNU4ATAC16P	-0.786772851712177	6.4139667627079	0.431747564194671
PIP4K2A	-0.873385949359275	9.15875328210694	0.431874730910953
skoylar	-0.889048799799103	7.56829222550493	0.432205770065963
MTSS1	0.761102691664989	9.8076773726026	0.432589922603327
UTRN	0.746860121911646	10.9785197137434	0.432589922603327
PIP5K1B	0.835247695826435	8.23544746107272	0.433033348897388
LOC101927354	0.769409164606521	6.099698398983	0.434211742987044
keydawbo	-0.701877358936159	8.4745114822328	0.434211742987044
GEN1	-0.741843470285209	11.1052474208213	0.434211742987044
WDR76	-0.893258383775317	9.76863888249818	0.434211742987044
klarglar	-0.772742842878808	7.31792368501448	0.434238565710413
AC004941.5	0.69616824287465	10.1780909797143	0.434565392383428
tugaby	-0.721764304441835	9.62980530755506	0.434565392383428
shorpoyby	0.729848283634256	7.05174809233459	0.434565392383428
AL591856.5	-0.834340097083068	11.5045712796671	0.434565392383428
kekayu	-0.727570619686767	5.54691596979436	0.434565392383428
FAM35A	-0.863941994075937	8.39867751911456	0.434595898337114
LOC100287004	0.7187608839521	5.31262334488116	0.434710966641337
shurorby	0.787247254380508	5.05041396404916	0.434994554797982
skoboy	0.720425233454093	6.73398079136227	0.435545983481
NF1	-0.713836430316402	8.36342871248194	0.435650127148535
rorcho	0.784657791846029	6.95049691019635	0.435650127148535
chaplo	-0.917587583870277	8.19903673945231	0.435650127148535
AL591856.6	-0.960719419734794	10.6051588198761	0.435650127148535
AUXG01000516.2	-0.960719419734794	10.6051588198761	0.435650127148535
IFIT3	0.878945072194145	7.66133736052675	0.435650127148535
DMTF1	-0.701323608416512	11.4068570140559	0.435945183400869
KRAS	0.683370195837526	6.51194865806138	0.43619574279664
plukoy	-0.751865809051783	7.98315851730687	0.43619574279664
smusar	-0.742725455710642	5.54960709377344	0.43619574279664
ALG6	0.687767403030798	8.73884965707483	0.43619574279664
starfoy	-0.762451420703485	5.49522319942304	0.43619574279664
skoyvawbu	-0.68546572532699	10.5941396348226	0.43619574279664
SPTLC1	-0.682623115566748	9.11845472161949	0.437321139746614
fludobu	-0.742305259464622	5.29619158482836	0.437321139746614
SDHAF2	-1.19119806225892	8.70722077280739	0.437321139746614
RNASEH2B	0.718249158449964	10.3288081789031	0.437321139746614
tarsperby	0.698193989205576	7.68694647018334	0.43751723974488
karey	-0.689376550055621	6.40122669510233	0.43751723974488
MGAT4A	0.82916434639469	9.2737536212428	0.43751723974488
MYL5	-0.761886977329768	9.80168754341231	0.43751723974488
blerglorby	-0.75015135937746	7.93715462362937	0.43751723974488
skaplaby	-0.721824614840791	8.93059075506642	0.43751723974488
rartobu	-0.717428393243177	6.12791644344148	0.43751723974488
klawfeybo	-0.683003233407191	4.90971212179883	0.43751723974488
SNORD101	-0.818537359275834	5.51379306509547	0.437780130296813
ANKRD50	0.686648199216855	4.98678549064378	0.43813874500396
FAM207CP	0.687319791897106	7.23463670814027	0.438536353393349
reesneyby	-0.74333870476864	5.6907914160312	0.438985358839275
RP11-532F6.2	-0.937197010298796	5.43168603975626	0.439166474665551
zerkloy	-0.748155360425387	6.47331344619133	0.43953089913951
CELF2	1.38444903103353	11.6080548239858	0.439930764364943
MGEA5	-0.692207868204886	10.62721107139	0.440138600323217
spudoybo	-0.833956982373227	6.65933464757978	0.440177643157841
goyzo	-0.682453396575292	9.26700161047376	0.440177643157841
rawnor	0.694732528495049	7.14637902057419	0.440177643157841
hemara	-0.882285078597963	7.23896167548018	0.440177643157841
TRAF3IP3	0.684292060498754	10.8574466206361	0.440177643157841
ARHGAP44	-0.753290434086208	8.48262928709483	0.440177643157841
ENTPD6	0.758790034823201	6.99504318051851	0.440177643157841
RNA5SP110	-0.740051538714594	6.44432419624099	0.440177643157841
chawplobu	-0.695915932770793	8.66739389530907	0.440333205262767
foyso	-0.916581566040846	6.10638430660268	0.440333205262767
RNU6-183P	-0.771448036041209	5.70205740185735	0.440584126489622
wader	-0.735141004200532	5.01074105281197	0.440584126489622
lorjo	-0.850988080312611	7.05545992258656	0.440584126489622
leeswaby	-0.98424752407154	5.46649452835588	0.440584126489622
RP11-567N4.2	0.693244449533834	5.28487684470105	0.441465645393094
smeykabu	-0.68094469975833	7.36147219296139	0.441465645393094
SAMSN1	0.731853841768215	10.6833075599157	0.441465645393094
RP11-405A12.1	0.684898928720596	8.40952098240661	0.441467259775818
styzawbu	-0.71083404990661	8.85204072853519	0.441496409794611
SNORA70E	-0.786951237841358	9.25065712968841	0.441496409794611
RWDD2A	0.712914460483146	6.82062270921922	0.441653406902941
skoyvy	0.714043620394565	9.64430760628351	0.441653406902941
teyumi	-0.779428073321246	6.54064812105902	0.441653406902941
peeskor	-0.718185228820591	6.5918362877689	0.441848113733664
ARHGAP18	1.2761340914093	7.66257315001091	0.442047628513078
volor	0.71889850095788	6.85376037066209	0.442047628513078
ririmu	0.722119025413951	8.51400468652825	0.44240164001237
NAAA	0.84190257857729	8.81100890628593	0.44260852765178
RP11-523H20.3	0.692556660737463	5.92202911121494	0.44260852765178
ZNF780B	0.678551061308134	8.82367614024455	0.442666905302019
roply	-0.697756394176258	8.0863700014174	0.442667601262096
garbey	0.679852939475886	7.94257829511059	0.442778586371627
APOL2	0.70347781414269	6.78902909268319	0.442778586371627
gorparby	-0.69471588468085	5.99822297702813	0.443101352464143
merswawby	0.722463179601822	4.71105431686324	0.443428044004628
seeplar	0.751864128641615	7.59279547277472	0.443428044004628
nyklarby	0.75163597596117	6.76878005641712	0.443428044004628
voysmoybu	-0.737889487393355	5.4102229317568	0.443770573621554
florflubu	-0.683341928807496	5.6244190812252	0.443828004558426
UNC119B	-0.717343463549978	6.42584142487551	0.444231645147345
shawloyby	-0.704017253204362	10.764914833132	0.444231645147345
R3HCC1L	0.747633936461084	7.43348886716592	0.444439424931849
yohaya	-0.707335839990736	7.41387421995847	0.444445175348514
RP11-250B2.3	-0.678789182888481	5.55654299189883	0.444445175348514
SNORD95	-0.675763319967193	6.10997326306362	0.444445175348514
RP3-405J10.5	-0.707798369485511	5.11263980344802	0.444445175348514
MIR4540	-0.885583608810917	8.74269509229745	0.444445175348514
storkla	-0.89464724668503	5.30172943227148	0.444445175348514
sagee	-0.712627263340008	4.78234490944312	0.44444550176254
mekari	0.695578099717511	7.23958289409289	0.444693337327798
tuvee	-0.721787636543438	7.23235941909997	0.444693337327798
pleeryby	-0.738979006274672	8.63898485337368	0.445472403784933
RP11-25D3.1	-0.693508968543989	5.45726529684161	0.446249383478314
HMGB3P22	-0.674260209571497	7.42111321827139	0.446487098531646
HM13	0.88770609547592	10.6535953970105	0.446807368606255
jadey	-0.788076863513768	8.84267963512668	0.446807368606255
RP11-528A10.2	-0.699841844761117	5.2703915061852	0.446807368606255
skoybeebo	-0.895308743682085	6.68299108322605	0.446807368606255
SF3A3P2	0.679071515894013	7.15231558476507	0.447026375897335
DCAF12	-0.787452407050908	11.4844957345635	0.447129974162999
LIPM	-0.698090607974366	5.14143542526346	0.447294106102604
skynee	-0.675440507634965	5.15212237125419	0.447294106102604
darplee	0.674309384288854	6.6352132951772	0.447294106102604
geesley	-0.675841757748232	7.84435731525189	0.447294106102604
gluplybu	0.688136153554777	5.71670917556454	0.447294106102604
KCNK1	0.693117447687884	5.78121731767576	0.447294106102604
RNU1-23P	0.691687377736579	6.75926337618627	0.447294106102604
PRKAB2	0.71643824861628	9.20515855328372	0.447578277989759
DCUN1D2	0.848419976018536	6.04311709709763	0.447778099689951
nablaby	-0.715889534125742	5.84023046957731	0.447962654854117
LIMS1	-0.874433528954925	8.84460150155932	0.447962654854117
tutar	-0.680086468663228	5.29103518021424	0.448004237399419
gukleeby	0.754543789220059	5.40556831611819	0.448004237399419
smeymuby	0.674401255739177	7.39885090739783	0.448589348087034
wapoybu	0.705427605505419	6.36654601935124	0.448717085172038
rehera	-0.677896257879026	7.40939148069594	0.448717085172038
gawwy	-0.677048270446793	6.84680276386492	0.448766589545172
plertaw	0.671708444274396	6.45211870892175	0.449047045638085
spargorby	0.71946535541765	6.73285370597026	0.449047045638085
skoyjabu	-0.708894083532799	7.81778222149042	0.449047045638085
SCAI	-0.834559595629078	8.19699239319069	0.449047045638085
chofarby	-0.689879873364038	8.49082796646667	0.449047045638085
narspybu	0.734917259105251	7.01594654658283	0.449047045638085
josmarby	-0.756649380259027	8.33618275627278	0.449939869899026
smymeybo	-1.08311664462968	6.49214514548925	0.449969067290224
HUS1B	0.726773115911393	5.37494926892514	0.450029802857374
yuriyo	-0.757488954569416	8.32911543222319	0.450924561882973
plaly	-0.677250823758256	5.90651191789327	0.450924561882973
skyper	-0.68174146358326	6.46768306056974	0.450924561882973
ZNF143	-0.705912519141457	10.7315388482803	0.450924561882973
LINC01134	-0.713826541447855	7.37856944367235	0.450924561882973
AL121578.7	-0.756846513538401	5.50261884180328	0.450924561882973
sherzoy	-0.736303879785226	7.92602073083377	0.450924561882973
LINC00491	0.6698637904093	5.42129383334717	0.450924561882973
RP1-34B20.19	-0.675695095762259	7.78666954044172	0.451176243169817
temi	-0.701133576516748	5.79143158001861	0.451549641109555
PALLD	-0.729712750790032	6.23550650646784	0.452130911395477
FAM159A	0.670419842014944	10.6262972850628	0.452773896933528
GRAP2	0.87016874911604	8.562033630382	0.453220301900952
OAS1	0.745295534193461	10.1110129123172	0.453220301900952
BMP7	-1.00598376301235	7.28315271567268	0.453508965578501
noploy	-0.75294965911936	7.44180350456678	0.453508965578501
SCARNA24	-0.878786501268051	4.80288678560693	0.453508965578501
plornoy	0.810407978709527	6.39057409838911	0.453508965578501
HERC2P7	-0.892643953644747	8.85939307413039	0.453753817357407
FUT7	0.690385283156911	8.51593778316079	0.453753817357407
TMEM81	0.668501187231497	7.25130320818272	0.453753817357407
IRF2BP2	0.801074688298936	9.86075535349393	0.453753817357407
MIR4737	0.667875010474969	10.5618405446699	0.453753817357407
TNFSF11	-0.667696145274127	5.91957018647081	0.453753817357407
fyshor	0.71647989185289	5.33967699585349	0.453753817357407
EZR-AS1	-0.673664324265442	6.95534883035716	0.453753817357407
RP11-3L10.3	0.667532669619441	10.3857384965387	0.453753817357407
RP11-338N10.3	0.669984542803636	5.96641965802444	0.453869670266548
B3GLCT	-1.33877038078041	8.06374321574975	0.453869670266548
CD63	1.09183101651196	11.5561707968594	0.453869670266548
AC080003.1	0.723495690615107	6.81343060578355	0.453869670266548
torplarby	-0.994465771690931	6.91327895655337	0.453869670266548
blobar	-0.67242482485847	8.86026976428117	0.453869670266548
NT5E	0.681668989169357	8.45231396770465	0.453869670266548
meevabo	0.674439714874637	6.70439968437563	0.453869670266548
EIF5A2P1	-1.06100243906749	6.0914674776425	0.453869670266548
IGHV3-71	0.895049423457486	13.0021221262354	0.453869670266548
AL136221.2	-0.684304047235724	9.50906195630009	0.453869670266548
LOC339803	-0.726058383994805	7.65520554569726	0.453869670266548
lerchar	-0.678582388501279	7.445863680672	0.453869670266548
rachu	-1.1022365128577	9.29118811743032	0.453869670266548
SOWAHD	0.707264733324142	7.95586010959229	0.453869670266548
MANEA	0.667104006636045	8.64495502565426	0.453869670266548
PIK3R6	0.750556025395635	9.2552476868062	0.453869670266548
fleyskor	0.741081169561746	5.22596216801818	0.453869670266548
PCDHB14	0.701448602298405	7.01133144459811	0.453869670266548
PROX1	-0.666379442926304	4.92611935127774	0.453869670266548
GALNT14	-1.40060188303968	8.69076431594999	0.453869670266548
kleesweebu	-0.685265175335646	6.33855130706503	0.453869670266548
lerfley	-1.1930288931167	6.78863178856377	0.453869670266548
C7orf31	0.668723274007943	7.95893575060154	0.453951724526872
bleeta	-0.699713399938371	8.34339708095916	0.455141674429219
[truncated: 60,921 more rows]
